# Supplementary material for: Loss of a Conserved tRNA Anticodon Modification Perturbs Cellular Signaling
Source: PLoS Genet. 2013 Aug 1;9(8):e1003675. doi: 10.1371/journal.pgen.1003675 (PMC3731203; doi:10.1371/journal.pgen.1003675)
Supplement: Table S4 — Overlap of GCN4 targets with transcriptional changes in SPELL datasets. (TSV) [file pgen.1003675.s011.tsv]

SPELL Datasets were dowloaded from http://yfgdb.princeton.edu/ on Feb 27, 2013
experiment_study	# GCN4 targets in dataset	# upregulated genes	# upregulated GCN4 targets	overlap p-value (hypergeometric test)	mean HiTS-FLIP score for upreglated genes	standard deviation of HiTS-FLIP scores for upregulated genes
2.1.d-BY; src: segregant from BY4716 x wild wine strain<->reference pool of BY4716 strain_Brem02_set1dyeSwap	483	157	9	9.48E-01	4.13E-05	5.62E-05
YP fructose vs reference pool; src: pool<->fructose_Gasch00_carbonSources	481	23	2	8.57E-01	2.88E-05	5.14E-05
YPD_6_h_30C; src: t=0<->6_h_Gasch00_stationaryPhase(y14)	479	1541	207	0.00E+00	2.76E-05	4.77E-05
25C -- 90 min; src: 37C<->25C - 90 min_Gasch00_HS37-25	483	299	14	9.97E-01	2.68E-05	5.82E-05
STAT_Jelinsky00	483	91	8	6.11E-01	2.25E-05	3.37E-05
ORourke03_hog1_0.5MKCl_0_ORourke03	448	20	2	8.14E-01	2.18E-05	2.83E-05
YPD 4 h (25C); src: t=0<->4 h_Gasch00_stationaryPhase(y12)	483	28	5	1.86E-01	3.58E-05	7.23E-05
ade16_Hughes00	482	2	0	1.00E+00	0.00E+00	0.00E+00
Elutriation2:Sample2:Time4.5hrs; src: Ref Pool<->2.2.10_Spellman98_elutriation	472	12	1	1.00E+00	2.26E-05	5.05E-05
ORourke03_WT_1Msorb_0_ORourke03	448	11	1	1.00E+00	3.12E-05	4.10E-05
5-4-dCy5; src: segregant from BY4716 x wild wine strain RM11-1a<->reference pool of BY4716 strain_Yvert03_dyeSwap	482	39	9	1.14E-02	2.86E-05	4.17E-05
.24 mM H2O2- 275 minutes_Shapira04	333	104	8	7.24E-01	1.75E-05	2.79E-05
msu1_Hughes00	482	35	9	5.68E-03	2.07E-05	2.83E-05
2.5mM DTT 120 min; src: time zero<->120 min_Gasch00_DTT(y13)	481	380	49	9.48E-04	2.66E-05	4.91E-05
60min_Jelinsky00	483	89	9	4.31E-01	2.81E-05	5.32E-05
ORourke03_ssk1ste11_1MKCL_0_ORourke03	448	33	8	1.43E-02	2.62E-05	6.80E-05
Primig00_SK1alpha alpha 4h_Primig00	479	43	6	2.67E-01	3.14E-05	5.16E-05
7.7.c-BY; src: segregant from BY4716 x wild wine strain<->reference pool of BY4716 strain_Brem02_set1dyeSwap	483	137	3	1.00E+00	2.81E-05	3.89E-05
delPPT1_hypo_osmotic_shock_60min; src: delPPT1_hypo_osmotic_shock_60min<->reference_Segal03_hypo-osmoticPpt1	442	51	7	2.13E-01	1.68E-05	2.41E-05
Roberts00_rst1D rst2D 50 nM aF, 30 min_Roberts00	483	99	10	4.06E-01	4.62E-05	7.40E-05
p1be2b21_Ferea99	459	131	14	2.49E-01	3.55E-05	7.31E-05
ORourke03_WT_0.0625MKCl_005_ORourke03	448	128	25	6.74E-05	2.12E-05	3.07E-05
7-5-dCy5; src: segregant from BY4716 x wild wine strain RM11-1a<->reference pool of BY4716 strain_Yvert03_dyeSwap	482	272	129	0.00E+00	7.86E-05	1.12E-04
BY4Cy3; src: reference pool of BY4716 strain; src: parent strain BY4716_Brem05_dyeSwap	483	24	13	7.39E-08	1.35E-04	1.94E-04
WT 30min_Duvel03_immediateRap	464	585	89	1.65E-09	2.68E-05	4.33E-05
dot4_Hughes00	482	44	2	9.76E-01	1.84E-05	2.31E-05
G1_Jelinsky00	483	137	2	1.00E+00	1.72E-05	2.38E-05
pph22 90_Duvel03_delayedRap	465	423	83	4.00E-15	2.94E-05	5.40E-05
8-3-aCy3; src: reference pool of BY4716 strain; src: segregant from BY4716 x wild wine strain_Brem05_dyeSwap	483	142	3	1.00E+00	1.96E-05	3.13E-05
Heat 60'_Causton01_heat	385	47	0	1.00E+00	1.66E-05	2.75E-05
MD_II_0_min_Shapira04	333	200	33	6.59E-05	3.92E-05	5.66E-05
Hardwick00_rapamycin diploid 15 min_Hardwick00	462	2827	265	7.78E-04	2.88E-05	5.38E-05
15-6-cCy3; src: reference pool of BY4716 strain; src: segregant from BY4716 x wild wine strain_Brem05_dyeSwap	483	301	2	1.00E+00	1.95E-05	3.22E-05
5-2-dCy3; src: reference pool of BY4716 strain; src: segregant from BY4716 x wild wine strain_Brem05_dyeSwap	483	99	16	1.25E-02	4.69E-05	1.01E-04
sir2_Hughes00	482	53	37	0.00E+00	1.47E-04	1.68E-04
YPD 7 d (25C); src: t=0<->7 d_Gasch00_stationaryPhase(y12)	483	1179	190	0.00E+00	3.11E-05	5.41E-05
tup1 (haploid)_Hughes00	482	453	85	4.89E-14	3.24E-05	5.67E-05
Primig00_SK1alpha alpha t 0_Primig00	479	21	3	5.17E-01	1.77E-05	3.17E-05
2.5mM DTT 060 min; src: time zero<->060 min_Gasch00_DTT(y13)	481	230	26	7.38E-02	2.77E-05	4.86E-05
wild type 2; src: Exponentially growing wild type yeast strain_Belli04	443	99	1	1.00E+00	2.29E-05	5.02E-05
Amino acid + adenine starvation 0.5 h; src: t=0<->0.5 h_Gasch00_adenineStarvation	481	790	193	0.00E+00	4.06E-05	7.40E-05
wt 3; src: Exponentially growing wild type yeast strain_RodriguezNavarro04	460	168	2	1.00E+00	2.12E-05	4.28E-05
prp17 null cells, time 0 hours; src: prp17 null, 0 hours CH1 Cy5<->yeast genomic DNA CH2 Cy3_Sapra04	473	119	25	1.86E-05	5.04E-05	8.18E-05
Heat Shock 060 minutes; src: Reference Pool<->Heat Shock 060 minutes_Gasch00_HS30-37	482	70	11	5.38E-02	5.22E-05	1.03E-04
yB7n058 S1Comp 20 hr 10 min Sulfate Batch vs Chemostat Comparison_Saldanha04_SulfateBatchChem	483	903	132	6.84E-13	2.66E-05	4.69E-05
YSS89, T=20, c; src: Yeast_Schawalder04	465	141	2	1.00E+00	1.62E-05	2.60E-05
13-4-aCy3; src: reference pool of BY4716 strain; src: segregant from BY4716 x wild wine strain_Brem05_dyeSwap	483	100	8	7.08E-01	1.99E-05	2.71E-05
DBY8778_heat_shock2_30min; src: DBY8778_heat_shock2_30min<->reference_Segal03_HSkin82	456	598	118	0.00E+00	2.94E-05	5.50E-05
tap42-109 120_Duvel03_delayedRap	465	521	94	9.22E-15	2.94E-05	5.16E-05
Roberts00_wt 5 nM aF, 30 min_Roberts00	483	106	6	9.38E-01	3.21E-05	4.32E-05
9-1-dCy3; src: reference pool of BY4716 strain; src: segregant from BY4716 x wild wine strain_Brem05_dyeSwap	483	30	6	8.96E-02	3.45E-05	5.35E-05
YSX3_glucose_oxygen_limited; src: Total RNA_Jin04	478	63	1	1.00E+00	1.80E-05	3.12E-05
21-4-dCy3; src: reference pool of BY4716 strain; src: segregant from BY4716 x wild wine strain_Brem05_dyeSwap	483	111	12	2.83E-01	2.43E-05	3.71E-05
yB14n224 U3Comp 25 hr 55 min Uracil Batch vs Chemostat Comparison_Saldanha04_UracilBatchChem	483	796	89	8.73E-04	2.35E-05	3.78E-05
alpha factor release sample025; src: asynchronous control<->25_Spellman98_alphaFactor	472	34	3	7.72E-01	3.12E-05	4.18E-05
dtt 015 min; src: pool<->dtt 015_Gasch00_DTT(y14)	480	100	4	9.90E-01	2.70E-05	4.99E-05
16-1-dCy3; src: reference pool of BY4716 strain; src: segregant from BY4716 x wild wine strain_Brem05_dyeSwap	483	109	14	9.91E-02	4.46E-05	8.75E-05
ORourke03_hog1_0.125MKCl_010_ORourke03	448	111	12	2.81E-01	3.67E-05	6.92E-05
Heat Shock 015 minutes; src: Reference Pool<->Heat Shock 015 minutes_Gasch00_HS30-37	482	364	76	5.22E-15	2.52E-05	4.66E-05
yB8n048 CC SP 1B Sulfate-Phosphate Chemostat Comparison_Saldanha04_UraSulPhoLeuComp	483	97	19	6.35E-04	3.74E-05	5.74E-05
Sporulation t5hrs; src: t0<->t5hrs_Chu98	472	612	49	6.04E-01	2.55E-05	4.39E-05
yB4n055 P1Comp 11 hr 10 min Phosphate Batch vs Chemostat Comparison_Saldanha04_PhosphateBatchChem	483	874	70	6.06E-01	2.72E-05	4.79E-05
yer034w_Hughes00	482	2	0	1.00E+00	3.31E-05	3.31E-05
msn2/4 acid 20'_Causton01_acid	378	69	0	1.00E+00	1.87E-05	2.72E-05
ORourke03_ssk1ste11_0.0625MKCl_010_ORourke03	448	67	10	8.72E-02	2.90E-05	7.73E-05
y22n076 Ca+FK 15min (2)_Yoshimoto02_Ca	447	742	132	0.00E+00	2.75E-05	5.13E-05
y22n041 wt/crz1 Ca 15min (2)_Yoshimoto02_Ca	447	52	10	2.46E-02	3.15E-05	5.04E-05
yB14n078 L2 Comp 12 hr 59 min Leucine Batch vs Chemostat Comparison_Saldanha04_LeucineBatchChem	482	1395	241	0.00E+00	3.69E-05	6.37E-05
sit4 75_Duvel03_delayedRap	465	562	115	0.00E+00	2.87E-05	5.76E-05
isw1, isw2_Hughes00	482	68	21	1.95E-07	6.89E-05	1.05E-04
H2O2_II_0_min_Shapira04	333	110	11	3.66E-01	3.89E-05	6.43E-05
mad2_Hughes00	482	2	1	1.00E+00	1.86E-05	1.86E-05
wt 30uM 1 hr_Fleming99	458	35	0	1.00E+00	1.37E-05	2.00E-05
18-4-cCy3; src: reference pool of BY4716 strain; src: segregant from BY4716 x wild wine strain_Brem05_dyeSwap	483	85	16	2.96E-03	3.80E-05	8.53E-05
20-4-cCy3; src: reference pool of BY4716 strain; src: segregant from BY4716 x wild wine strain_Brem05_dyeSwap	483	83	7	6.71E-01	5.77E-05	1.17E-04
y13-75 DY1457 (wild type) 10 uM zinc vs. 3 mM_Lyons00	483	40	2	9.67E-01	3.40E-05	3.72E-05
6-1-dCy3; src: reference pool of BY4716 strain; src: segregant from BY4716 x wild wine strain_Brem05_dyeSwap	483	130	19	1.62E-02	5.15E-05	1.06E-04
WT+Rap 30min_Duvel03_immediateRap	464	479	138	0.00E+00	4.40E-05	7.76E-05
ORourke03_hog1_0.125MKCl_030_ORourke03	448	98	15	2.44E-02	4.26E-05	7.75E-05
Lager beer fermentation 24 hours; src: 24 hours_Olesen02	475	278	13	9.96E-01	1.93E-05	3.17E-05
nta1_Hughes00	482	9	2	5.31E-01	1.07E-04	1.29E-04
Sorbitol 120'_Causton01_sorbitol	341	55	3	9.41E-01	1.64E-05	2.40E-05
Nitrogen Depletion 1 d; src: 0 d<->1 d_Gasch00_Ndepletion	483	712	138	0.00E+00	3.23E-05	5.68E-05
PHO4c vs. wild type; src: Cy3-labeled cDNA from NBW7 mRNA in YPAD<->Cy5-labeled cDNA from NBD82-1(PHO4c) mRNA in YPAD_Ogawa00_set1	474	60	8	2.08E-01	4.16E-05	7.11E-05
g0mrnp2 G0 mRNP vs. Poly_Kuhn01	12	3	0	1.00E+00	3.65E-05	2.75E-05
Ideker01_gal2+gal_Ideker01	470	629	57	2.60E-01	2.47E-05	4.13E-05
t:100_Cho98	483	18	0	1.00E+00	1.87E-05	2.45E-05
10-4-dCy3; src: reference pool of BY4716 strain; src: segregant from BY4716 x wild wine strain_Brem05_dyeSwap	483	103	40	0.00E+00	4.17E-05	8.19E-05
Alkali 40'_Causton01_alkali	378	31	2	9.20E-01	2.25E-05	2.99E-05
14-6-dCy3; src: reference pool of BY4716 strain; src: segregant from BY4716 x wild wine strain_Brem05_dyeSwap	483	197	39	2.58E-07	2.59E-05	4.88E-05
ORourke03_WT_0.5MKCl_040_ORourke03	448	133	36	1.35E-10	2.71E-05	3.93E-05
15-3-bCy3; src: reference pool of BY4716 strain; src: segregant from BY4716 x wild wine strain_Brem05_dyeSwap	483	85	18	3.62E-04	6.32E-05	1.22E-04
scs7_Hughes00	482	2	1	1.00E+00	5.03E-05	2.83E-05
delUSV1_stationary_phase_0hours; src: delUSV1_stationary_phase_0hours<->reference_Segal03_stationaryPhaseYPL230W	472	131	11	6.23E-01	4.23E-05	7.01E-05
8-2-dCy5; src: segregant from BY4716 x wild wine strain RM11-1a<->reference pool of BY4716 strain_Yvert03_dyeSwap	482	220	16	7.94E-01	2.61E-05	5.09E-05
yB7n055r S1Comp 15 hr 20 min Sulfate Batch vs Chemostat Comparison_Saldanha04_SulfateBatchChem	483	1029	132	8.05E-09	2.74E-05	4.64E-05
22-5-dCy3; src: reference pool of BY4716 strain; src: segregant from BY4716 x wild wine strain_Brem05_dyeSwap	483	37	6	1.75E-01	6.02E-05	1.21E-04
19-3-cCy3; src: reference pool of BY4716 strain; src: segregant from BY4716 x wild wine strain_Brem05_dyeSwap	483	68	8	3.08E-01	2.90E-05	3.28E-05
t:70_Cho98	483	3	0	1.00E+00	7.39E-06	5.27E-06
ORourke03_sho1_0.5MKCl_030_ORourke03	448	174	48	2.49E-14	2.66E-05	4.02E-05
Heat Shock 030inutes; src: Reference Pool<->Heat Shock 030inutes_Gasch00_HS30-37	482	158	46	1.42E-14	3.21E-05	5.90E-05
C403A, MMS;whole organism;MMS;TFIIH mutant C403A;37670; src: yeast_Takagi05	467	111	2	1.00E+00	1.80E-05	3.05E-05
cdc15 170 min; src: asynchronous<->170 min_Spellman98_cdc15	448	215	25	6.10E-02	2.72E-05	4.70E-05
rad27_Hughes00	482	10	2	5.69E-01	7.53E-05	1.23E-04
kim4_Hughes00	482	64	24	2.76E-10	4.99E-05	9.24E-05
CLN3 induction 30 minutes; src: CLN3 T0<->CLN3 T30_Spellman98_cyclin	479	210	15	8.10E-01	2.81E-05	5.83E-05
yjl107c (haploid)_Hughes00	482	24	2	8.68E-01	3.87E-05	4.39E-05
Roberts00_wt 0.5 nM aF, 30 min_Roberts00	483	48	4	7.56E-01	3.24E-05	4.27E-05
25-4-dCy3; src: reference pool of BY4716 strain; src: segregant from BY4716 x wild wine strain_Brem05_dyeSwap	483	74	7	5.58E-01	3.08E-05	4.82E-05
ORourke03_hog1_0.5MKCl_010_ORourke03	448	290	59	2.48E-11	3.14E-05	5.98E-05
1.5 mM diamide (5 min); src: time = 0 min<->time = 5min_Gasch00_diamideTreatment	479	128	36	3.93E-11	3.75E-05	5.47E-05
prp17-1 cells, time 30min; src: prp17-1, 30min CH1 Cy5<->yeast genomic DNA CH2 Cy3_Sapra04	473	323	78	0.00E+00	3.11E-05	6.01E-05
wt_hypo_osmotic_shock_30min; src: wt_hypo_osmotic_shock_30min<->reference_Segal03_hypo-osmoticPpt1	442	65	15	4.35E-04	2.70E-05	3.34E-05
yB8n083 S4Comp 14 hr 05 min Sulfate Batch vs Chemostat Comparison_Saldanha04_SulfateBatchChem	483	566	95	1.34E-12	2.33E-05	3.72E-05
Alkali 0' (A)_Causton01_alkali	378	127	1	1.00E+00	1.88E-05	2.80E-05
yer033c_Hughes00	482	1	0	1.00E+00	0.00E+00	0.00E+00
yB8n077 S4Comp 08 hr 05 min Sulfate Batch vs Chemostat Comparison_Saldanha04_SulfateBatchChem	483	143	16	1.77E-01	4.64E-05	7.31E-05
yB14n238 CC PU 1A Phosphate-Uracil Chemostat Comparison_Saldanha04_UraSulPhoLeuComp	483	1688	169	5.97E-04	2.93E-05	5.27E-05
DBA:MEXP:1448:11097(genotype=swi4&#916;/swi4&#916;)_Yeang05	421	7	1	1.00E+00	3.42E-05	5.97E-05
Sporulation t7hrs; src: t0<->t7hrs_Chu98	472	884	73	4.78E-01	2.90E-05	5.37E-05
11-3-bCy3; src: reference pool of BY4716 strain; src: segregant from BY4716 x wild wine strain_Brem05_dyeSwap	483	91	23	2.03E-06	3.63E-05	8.41E-05
H2O2_II_140_min_Shapira04	333	211	45	6.95E-10	3.91E-05	5.81E-05
prp22-1 cells, time 120min; src: prp22-1, 120min CH1 Cy5<->yeast genomic DNA CH2 Cy3_Sapra04	473	398	67	4.33E-09	2.46E-05	3.69E-05
15-5-bCy5; src: segregant from BY4716 x wild wine strain RM11-1a<->reference pool of BY4716 strain_Yvert03_dyeSwap	482	239	27	7.21E-02	3.37E-05	5.95E-05
13-5-cCy5; src: segregant from BY4716 x wild wine strain RM11-1a<->reference pool of BY4716 strain_Yvert03_dyeSwap	482	158	34	2.52E-07	2.88E-05	5.12E-05
prp17-1 cells, time 120min; src: prp17-1, 120min CH1 Cy5<->yeast genomic DNA CH2 Cy3_Sapra04	473	287	42	1.69E-04	2.44E-05	4.17E-05
Rho+ vs rho0, OD=0.5_Epstein00	483	1	0	1.00E+00	1.05E-04	0.00E+00
5-3-dCy5; src: segregant from BY4716 x wild wine strain RM11-1a<->reference pool of BY4716 strain_Yvert03_dyeSwap	482	113	28	1.87E-07	3.31E-05	6.68E-05
y19-28 DBYtrr1 + 0.1 mM H2O2 - 30 min_CarmelHarel01	480	168	34	1.21E-06	3.65E-05	5.13E-05
PMI40 deletion strain, 1.5 g/L initial mannose, repeat 1/3; src: Total RNA from an aerobic batch culture of a pmi40 deletion strain_Pitkanen04	471	133	10	7.79E-01	2.31E-05	4.51E-05
6-6-dCy5; src: segregant from BY4716 x wild wine strain RM11-1a<->reference pool of BY4716 strain_Yvert03_dyeSwap	482	42	3	8.65E-01	3.76E-05	6.20E-05
Roberts00_fus3-K42D 50 nM aF, 30 min_Roberts00	483	237	10	9.98E-01	2.40E-05	3.36E-05
YSX3_xylose_oxygen_limited; src: Total RNA_Jin04	478	70	4	9.33E-01	1.92E-05	2.92E-05
yB4n085 P2Comp 10 hr 5 min Phosphate Batch vs Chemostat Comparison2_Saldanha04_PhosphateBatchChem	483	786	86	2.15E-03	2.73E-05	4.57E-05
21-5-cCy3; src: reference pool of BY4716 strain; src: segregant from BY4716 x wild wine strain_Brem05_dyeSwap	483	86	2	9.99E-01	3.33E-05	3.55E-05
20_Jelinsky00	483	67	9	1.71E-01	2.74E-05	5.60E-05
7-4-cCy3; src: reference pool of BY4716 strain; src: segregant from BY4716 x wild wine strain_Brem05_dyeSwap	483	69	14	3.06E-03	7.39E-05	1.27E-04
Roberts00_ste12D wt_Roberts00	483	11	2	6.04E-01	5.31E-05	1.23E-04
yB7n053 S1Comp 11 hr 10 min Sulfate Batch vs Chemostat Comparison_Saldanha04_SulfateBatchChem	483	897	140	3.33E-16	3.16E-05	5.16E-05
1.5 mM diamide (40 min); src: time = 0 min<->time = 40 min_Gasch00_diamideTreatment	479	580	126	0.00E+00	2.91E-05	4.94E-05
y22n050 Ca 60min (1)_Yoshimoto02_Ca	447	189	37	1.18E-06	3.46E-05	6.46E-05
clg1D_Huang02	483	5	1	1.00E+00	7.21E-05	9.72E-05
7-8-dCy3; src: reference pool of BY4716 strain; src: segregant from BY4716 x wild wine strain_Brem05_dyeSwap	483	163	25	2.71E-03	4.73E-05	9.59E-05
YPD_10_h_30C; src: t=0<->10_h_Gasch00_stationaryPhase(y14)	479	1280	202	0.00E+00	3.07E-05	5.46E-05
MD_II_14_min_Shapira04	333	149	22	5.89E-03	3.00E-05	4.81E-05
18-2-dCy5; src: segregant from BY4716 x wild wine strain RM11-1a<->reference pool of BY4716 strain_Yvert03_dyeSwap	482	118	13	2.45E-01	3.34E-05	6.83E-05
Peroxide 20'_Causton01_peroxide	386	53	3	9.34E-01	2.31E-05	3.08E-05
diauxic shift timecourse: 9.5 hr; src: 0.14 OD 19.0g/L glucose<->0.46 OD 18.7g/L glucose_DeRisi97	471	34	3	7.71E-01	2.79E-05	4.08E-05
wt 2; src: Exponentially growing wild type yeast strain_RodriguezNavarro04	460	193	2	1.00E+00	2.30E-05	4.43E-05
sap1_Hughes00	482	12	1	1.00E+00	2.42E-05	3.26E-05
ORourke03_WT_1Msorb_060_ORourke03	448	70	8	3.33E-01	2.61E-05	4.21E-05
H2O2_II_100_min_Shapira04	333	290	58	1.81E-11	3.64E-05	5.74E-05
clb2_Hughes00	482	58	51	0.00E+00	1.82E-04	1.56E-04
1M sorbitol - 60 min; src: time = 0 min<->time = 60 min_Gasch00_hyper-osmotic	482	40	11	1.00E-03	3.38E-05	7.27E-05
ORourke03_ssk1ste11_0.0625MKCl_0_ORourke03	448	62	12	9.71E-03	2.06E-05	4.52E-05
heat shock 15 min; src: time zero<->15 min_Gasch00_HS25-37	482	1206	196	0.00E+00	2.84E-05	5.14E-05
21-1-dCy3; src: reference pool of BY4716 strain; src: segregant from BY4716 x wild wine strain_Brem05_dyeSwap	483	156	23	6.74E-03	2.59E-05	4.31E-05
HSF1 wt replicate 2; src: HSF1 wt cells grown at 39oC for 15 min_Yamamoto05	423	112	9	6.78E-01	2.87E-05	3.94E-05
1M sorbitol - 15 min; src: time = 0 min<->time = 15 min_Gasch00_hyper-osmotic	482	363	76	4.22E-15	3.18E-05	5.69E-05
2mM MD 077min_Shapira04	333	502	72	2.17E-07	3.41E-05	5.72E-05
cdc15 140 min; src: asynchronous<->140 min_Spellman98_cdc15	448	295	32	7.19E-02	2.51E-05	3.91E-05
100 microM BCS 30 min; src: CM66J low Cu++<->CM66J 100 microM BCS 30 min_Gross00	483	252	17	8.77E-01	2.56E-05	4.71E-05
Elutriation2:Sample2:Time1.5hrs; src: Ref Pool<->2.2.4_Spellman98_elutriation	472	61	7	3.68E-01	2.55E-05	4.94E-05
1-5-cCy3; src: reference pool of BY4716 strain; src: segregant from BY4716 x wild wine strain_Brem05_dyeSwap	483	125	23	3.62E-04	4.13E-05	8.83E-05
WT 90_Duvel03_delayedRap	465	781	168	0.00E+00	3.67E-05	6.63E-05
ORourke03_ssk1_0.5MKCl_010_ORourke03	448	324	62	1.02E-10	3.02E-05	5.24E-05
ORourke03_WT_1MKCL_180_ORourke03	448	278	45	7.69E-06	3.23E-05	6.28E-05
Ideker01_gal4gal80-gal_Ideker01	470	301	13	9.99E-01	2.72E-05	4.97E-05
STATMMS_Jelinsky00	483	68	6	6.53E-01	2.03E-05	3.18E-05
filament08; src: filamentous-form 8 hour<->yeast-form_Prinz04	483	1569	128	5.09E-01	2.78E-05	4.93E-05
HMG2 (tet promoter)_Hughes00	482	177	36	4.10E-07	4.57E-05	9.50E-05
y25n050 Ca+FK 15min (5)_Yoshimoto02_Ca	447	751	137	0.00E+00	2.84E-05	5.11E-05
ymr010w_Hughes00	482	20	16	3.45E-13	2.25E-04	1.85E-04
ORourke03_WT_1MKCL_040_ORourke03	448	261	51	3.22E-09	2.45E-05	3.39E-05
2-6-dCy3; src: reference pool of BY4716 strain; src: segregant from BY4716 x wild wine strain_Brem05_dyeSwap	483	72	16	5.04E-04	5.64E-05	1.07E-04
Roberts00_ste11D wt_Roberts00	483	27	2	8.98E-01	2.91E-05	4.67E-05
.24 mM H2O2- 077 minutes_Shapira04	333	462	95	0.00E+00	3.10E-05	5.25E-05
steady state 36 dec C: y14n095; src: pool<->36 deg C_Gasch00_steadyState(y14)	482	95	13	7.95E-02	2.27E-05	4.01E-05
4-1-cCy5; src: segregant from BY4716 x wild wine strain RM11-1a<->reference pool of BY4716 strain_Yvert03_dyeSwap	482	183	45	1.74E-11	6.22E-05	9.78E-05
erg6_Hughes00	482	12	8	1.18E-05	1.56E-04	1.52E-04
19-5-bCy3; src: reference pool of BY4716 strain; src: segregant from BY4716 x wild wine strain_Brem05_dyeSwap	483	78	11	9.55E-02	7.84E-05	1.26E-04
prp22-1 cells, time 60min; src: prp22-1, 60min CH1 Cy5<->yeast genomic DNA CH2 Cy3_Sapra04	473	232	37	7.84E-05	2.37E-05	3.79E-05
YSS89, T=30, b; src: Yeast_Schawalder04	465	166	2	1.00E+00	1.63E-05	2.81E-05
Nitrogen Depletion 30 min.; src: 0 min.<->30 min._Gasch00_Ndepletion	483	320	112	0.00E+00	6.33E-05	9.71E-05
Peroxide 40'_Causton01_peroxide	386	29	2	9.12E-01	2.34E-05	3.04E-05
wt vs. ?hst3_Bedalov01	483	18	6	1.20E-02	2.00E-05	2.96E-05
17-5-bCy5; src: segregant from BY4716 x wild wine strain RM11-1a<->reference pool of BY4716 strain_Yvert03_dyeSwap	482	124	21	2.07E-03	2.28E-05	4.41E-05
5.4.d-BY; src: segregant from BY4716 x wild wine strain<->reference pool of BY4716 strain_Brem02_set1dyeSwap	483	83	1	1.00E+00	3.12E-05	3.95E-05
7-6-cCy5; src: segregant from BY4716 x wild wine strain RM11-1a<->reference pool of BY4716 strain_Yvert03_dyeSwap	482	62	6	5.71E-01	1.88E-05	2.49E-05
alpha factor release sample020; src: asynchrnous control (prep3)<->20_Spellman98_alphaFactor	472	79	10	1.83E-01	4.43E-05	7.81E-05
YPD 8 h (25C); src: t=0<->8 h_Gasch00_stationaryPhase(y12)	483	335	58	2.79E-08	3.30E-05	5.87E-05
RM4Cy3_1; src: reference pool of BY4716 strain; src: parent wild isolate RM11-1a_Brem05_dyeSwap	483	155	7	9.89E-01	2.41E-05	3.93E-05
pcl1Dpcl2Dpcl9D_Huang02	483	1	1	1.00E+00	5.69E-05	0.00E+00
17-1-aCy3; src: reference pool of BY4716 strain; src: segregant from BY4716 x wild wine strain_Brem05_dyeSwap	483	65	10	7.57E-02	2.12E-05	3.08E-05
(77i4) S150-2B YPGL+G NormInt (Lopez and Baker study of gcr1 mutant)_Lopez00	475	112	0	1.00E+00	1.89E-05	3.32E-05
prb1_Hughes00	482	1	0	1.00E+00	0.00E+00	0.00E+00
YSS37, T=0, c; src: Yeast_Schawalder04	465	120	3	1.00E+00	1.69E-05	2.78E-05
YSX3_glucose_petite; src: Total RNA_Jin04	478	73	1	1.00E+00	1.74E-05	2.95E-05
WT+Rap 60min_Duvel03_immediateRap	464	509	130	0.00E+00	4.32E-05	7.61E-05
18-6-dCy3; src: reference pool of BY4716 strain; src: segregant from BY4716 x wild wine strain_Brem05_dyeSwap	483	69	1	1.00E+00	2.89E-05	3.81E-05
YP glucose vs reference pool; src: pool<->glucose_Gasch00_carbonSources	481	128	10	7.18E-01	3.21E-05	6.83E-05
Primig00_SK1a alpha t 0_Primig00	479	20	3	4.91E-01	3.26E-05	3.43E-05
PMI40 deletion strain, 1.5 g/L initial mannose, repeat 2/3; src: Total RNA from an aerobic batch culture of a pmi40 deletion strain_Pitkanen04	471	144	10	8.51E-01	2.38E-05	4.53E-05
DBY8778(wt)_stationary_phase_5hours; src: DBY8778(wt)_stationary_phase_5hours<->reference_Segal03_stationaryPhaseYPL230W	472	372	54	2.29E-05	2.89E-05	4.53E-05
eft2_Hughes00	482	6	0	1.00E+00	3.43E-05	5.27E-05
pex12_Hughes00	482	11	10	6.40E-09	2.02E-04	1.64E-04
prp18_3; src: prp18<->BY4741 (wt)_Clark02_dyeSwap	10	1	0	1.00E+00	0.00E+00	0.00E+00
y12n61 fkh1,2 alpha factor 060 min_Zhu00	19	1	0	1.00E+00	1.65E-05	0.00E+00
yB4n086 P2Comp 10 hr 20 min Phosphate Batch vs Chemostat Comparison2_Saldanha04_PhosphateBatchChem	483	676	76	2.03E-03	2.62E-05	4.42E-05
yB14n100 U2 Comp 11 hr 05 min Uracil Batch vs Chemostat Comparison_Saldanha04_UracilBatchChem	483	544	62	4.23E-03	2.79E-05	5.38E-05
heat shock 10 min; src: time zero<->10 min_Gasch00_HS25-37	482	1347	195	0.00E+00	2.57E-05	4.81E-05
18-6-dCy5; src: segregant from BY4716 x wild wine strain RM11-1a<->reference pool of BY4716 strain_Yvert03_dyeSwap	482	240	113	0.00E+00	9.27E-05	1.22E-04
yB4n053 P1Comp 05 hr 5 min Phosphate Batch vs Chemostat Comparison_Saldanha04_PhosphateBatchChem	483	133	12	5.14E-01	3.98E-05	7.02E-05
2mM MD 070min_Shapira04	333	499	87	1.12E-13	3.14E-05	5.06E-05
TPK2-1stVal_Robertson00	281	108	0	1.00E+00	1.87E-05	3.74E-05
6-2-bCy3; src: reference pool of BY4716 strain; src: segregant from BY4716 x wild wine strain_Brem05_dyeSwap	483	87	16	3.73E-03	6.72E-05	1.17E-04
(77i5) S150-2B YPD NormInt (Lopez and Baker study of gcr1 mutant)_Lopez00	475	118	2	1.00E+00	1.51E-05	2.50E-05
ORourke03_WT_1MKCL_030_ORourke03	448	178	39	1.37E-08	2.53E-05	4.01E-05
Hardwick00_rapamycin haploid 15 min_Hardwick00	462	2352	239	4.57E-06	2.94E-05	5.30E-05
9-7-dCy5; src: segregant from BY4716 x wild wine strain RM11-1a<->reference pool of BY4716 strain_Yvert03_dyeSwap	482	296	72	0.00E+00	3.39E-05	6.34E-05
dtt 480 min; src: pool<->dtt 480_Gasch00_DTT(y14)	480	84	5	9.17E-01	2.25E-05	3.95E-05
ORourke03_ste11_0.5MKCl_020_ORourke03	448	324	88	0.00E+00	3.11E-05	5.09E-05
p1de3a.1.38_Ferea99	459	118	16	4.86E-02	3.41E-05	6.22E-05
H3delta(1-28) 1; src: Strain NSY458_Sabet04	478	148	3	1.00E+00	1.76E-05	2.93E-05
YSS37, T=60, b; src: Yeast_Schawalder04	465	128	2	1.00E+00	1.60E-05	2.67E-05
1M sorbitol - 90 min; src: time = 0 min<->time = 90 min_Gasch00_hyper-osmotic	482	24	5	1.24E-01	3.12E-05	3.46E-05
Heat 30'_Causton01_heat	385	54	3	9.28E-01	1.77E-05	2.98E-05
1.5 mM diamide (50 min); src: time = 0 min<->time = 50 min_Gasch00_diamideTreatment	479	416	98	0.00E+00	2.87E-05	5.05E-05
FR901,228_Hughes00	482	87	15	9.22E-03	3.80E-05	7.78E-05
yB14n103 U2 Comp 31 hr 35 min Uracil Batch vs Chemostat Comparison_Saldanha04_UracilBatchChem	483	778	82	7.57E-03	2.77E-05	4.72E-05
rsc3-2 a1_Angus01	474	656	61	1.60E-01	2.84E-05	5.33E-05
Elutriation2:Sample2:Time5.0hrs; src: Ref Pool<->2.2.11_Spellman98_elutriation	472	10	1	1.00E+00	9.83E-06	1.43E-05
alpha factor release sample018; src: asynchronous control (prep3)<->18_Spellman98_alphaFactor	472	70	11	5.23E-02	5.96E-05	9.74E-05
Fink98_tec1 tec1_Madhani99	421	93	3	9.98E-01	1.72E-05	2.71E-05
PMI40 deletion strain, 3 g/L initial mannose, repeat 2/3; src: Total RNA from an aerobic batch culture of a pmi40 deletion strain_Pitkanen04	471	129	15	1.74E-01	3.36E-05	6.69E-05
snf2 minimal medium experiment 1; src: snf2 deletion (FY31)<->Wild-type (FY2)_Sudarsanam00_set1	464	232	31	6.49E-03	3.78E-05	5.91E-05
Elutriation2:Sample2:Time1.0hrs; src: Ref Pool<->2.2.3_Spellman98_elutriation	472	35	4	5.44E-01	1.87E-05	2.24E-05
1 mM Menadione (80 min) redo; src: time = 0 min<->time = 80 min_Gasch00_menadione	478	111	32	4.06E-10	6.35E-05	9.37E-05
yer030w_Hughes00	482	233	13	9.70E-01	2.45E-05	4.08E-05
Elutriation2:Sample2:Time2.5hrs; src: Ref Pool<->2.2.6_Spellman98_elutriation	472	38	3	8.23E-01	1.73E-05	3.13E-05
pcl1Dpcl2Dpcl5Dpcl9Dclg1D_Huang02	483	17	3	4.05E-01	4.73E-05	7.65E-05
Roberts00_wt 50 nM aF, 90 min_Roberts00	483	369	65	1.48E-09	3.51E-05	5.68E-05
yB7n056 S1Comp 07 hr 05 min Sulfate Batch vs Chemostat Comparison_Saldanha04_SulfateBatchChem	483	713	46	9.75E-01	3.33E-05	5.99E-05
npr2_Hughes00	482	27	15	3.10E-09	1.30E-04	1.70E-04
bim1 (**15)_Hughes00	482	142	49	0.00E+00	7.20E-05	1.15E-04
Amino acid + adenine starvation 2 h; src: t=0<->2 h_Gasch00_adenineStarvation	481	225	83	0.00E+00	8.55E-05	1.10E-04
By1Cy5; src: independent culture of BY4716<->reference pool of BY4716 strain_Yvert03_dyeSwap	482	5	0	1.00E+00	4.48E-06	4.00E-06
yhl042w_Hughes00	482	2	0	1.00E+00	9.79E-06	9.79E-06
1.5 mM diamide (20 min); src: time = 0 min<->time = 20 min_Gasch00_diamideTreatment	479	541	123	0.00E+00	2.93E-05	5.01E-05
filament02; src: filamentous-form 2 hour<->yeast-form_Prinz04	483	1420	159	1.91E-06	3.03E-05	5.63E-05
25C -- 45 min; src: 37C<->25C - 45 min_Gasch00_HS37-25	483	252	16	9.23E-01	2.99E-05	6.16E-05
ORourke03_ssk1ste11_1MKCL_030_ORourke03	448	178	38	4.52E-08	2.77E-05	5.52E-05
14-3-dCy3; src: reference pool of BY4716 strain; src: segregant from BY4716 x wild wine strain_Brem05_dyeSwap	483	73	4	9.42E-01	2.69E-05	3.37E-05
YSS37, T=60, c; src: Yeast_Schawalder04	465	144	2	1.00E+00	1.55E-05	2.58E-05
20-3-cCy3; src: reference pool of BY4716 strain; src: segregant from BY4716 x wild wine strain_Brem05_dyeSwap	483	76	12	4.03E-02	6.77E-05	1.20E-04
y12n68 fkh1,2 alpha factor 165 min_Zhu00	19	1	0	1.00E+00	4.51E-05	0.00E+00
DBY7286 + 0.3 mM H2O2 (20 min); src: time = 0 min<->time = 20 min_Gasch00_HOresponse	483	314	83	0.00E+00	3.89E-05	6.49E-05
yB8n049 CC SP 2B Sulfate-Phosphate Chemostat Comparison_Saldanha04_UraSulPhoLeuComp	483	79	17	4.61E-04	4.08E-05	6.01E-05
yor009w_Hughes00	482	13	1	1.00E+00	3.13E-05	5.42E-05
leu3 delta N-lim1; src: chemostat sampled cells_Boer05	471	89	7	7.46E-01	2.63E-05	5.83E-05
37 deg growth; src: 33 deg<->37 deg_Gasch00_steadyState(y13)	481	112	37	1.16E-13	3.11E-05	4.39E-05
rsc3-2 a2_Angus01	474	831	82	3.49E-02	2.80E-05	5.24E-05
YP ethanol vs reference pool; src: pool<->ethanol_Gasch00_carbonSources	481	305	73	0.00E+00	3.06E-05	5.40E-05
yB14n242 CC LS 1B Leucine-Sulfate Chemostat Comparison_Saldanha04_UraSulPhoLeuComp	483	583	98	4.70E-13	4.69E-05	8.05E-05
abf1-1 microarray#4; src: abf1-1 shift from 30 to 36 degree (45min)<->wild type shift from 30 to 36 degree (45min)_Miyake04	483	285	19	8.94E-01	2.70E-05	3.73E-05
sir4_Hughes00	482	31	15	3.02E-08	1.14E-04	1.36E-04
steady state 17 dec C; src: pool<->17 deg C_Gasch00_steadyState(y14)	482	107	9	6.44E-01	2.77E-05	6.15E-05
sir3_Hughes00	482	13	2	6.65E-01	8.93E-05	1.56E-04
filament03; src: filamentous-form 3 hour<->yeast-form_Prinz04	483	1493	148	2.65E-03	3.26E-05	6.00E-05
YPD 12 h (25C); src: t=0<->12 h_Gasch00_stationaryPhase(y12)	483	1196	179	0.00E+00	3.00E-05	5.03E-05
SH100_6H_B; src: Cell_Martin04	469	139	3	1.00E+00	1.68E-05	2.78E-05
2mM MD 085min_Shapira04	333	475	95	0.00E+00	3.64E-05	5.91E-05
yB8n058 03II01 batch p4_Brauer05_batch1	467	353	13	1.00E+00	2.15E-05	3.86E-05
delPPT1_hypo_osmotic_shock_15min; src: delPPT1_hypo_osmotic_shock_15min<->reference_Segal03_hypo-osmoticPpt1	442	70	16	2.90E-04	3.12E-05	5.89E-05
WT_V161R_K_Chitikila02	466	17	3	4.04E-01	3.42E-05	3.37E-05
ORourke03_WT_0.125MKCL_005_ORourke03	448	199	49	1.35E-12	2.69E-05	4.17E-05
yB14n208 L1CompR 09 hr 05 min Leucine Batch vs Chemostat Comparison_Saldanha04_LeucineBatchChem	482	1649	211	3.33E-15	3.39E-05	6.11E-05
RM6Cy3; src: reference pool of BY4716 strain; src: parent wild isolate RM11-1a_Brem05_dyeSwap	483	154	6	9.96E-01	2.80E-05	4.73E-05
y74.4.54.1_Protchenko01	472	100	9	5.62E-01	3.72E-05	5.70E-05
F82G pho4D 1 mM 1NaPP1 10min_Carroll01	482	21	8	9.39E-04	1.59E-05	2.36E-05
yB4n060 P1Comp 21 hr 5 min Phosphate Batch vs Chemostat Comparison_Saldanha04_PhosphateBatchChem	483	288	49	7.02E-07	2.86E-05	4.43E-05
constant 0.32 mM H2O2 (80 min) redo; src: time = 0 min<->time = 80 min_Gasch00_HOtimeCourse	472	126	45	0.00E+00	3.51E-05	5.00E-05
Peroxide 60'_Causton01_peroxide	386	28	6	6.84E-02	3.42E-05	3.76E-05
Nitrogen Depletion 2 d; src: 0 d<->2 d_Gasch00_Ndepletion	483	697	129	0.00E+00	3.25E-05	5.73E-05
delUSV1_stationary_phase_7hours; src: delUSV1_stationary_phase_7hours<->reference_Segal03_stationaryPhaseYPL230W	472	1072	194	0.00E+00	3.26E-05	5.80E-05
rpl8a_Hughes00	482	5	1	1.00E+00	2.40E-05	3.56E-05
yap2 Per_Cohen02	462	119	13	2.76E-01	3.14E-05	6.83E-05
RM4Cy3_2; src: reference pool of BY4716 strain; src: parent wild isolate RM11-1a_Brem05_dyeSwap	483	175	11	9.09E-01	2.47E-05	3.95E-05
y19-46 trr - 0.1 mM H2O2 - 10 min_CarmelHarel01	480	340	82	0.00E+00	3.27E-05	5.72E-05
YPD 5 d (25C); src: t=0<->5 d_Gasch00_stationaryPhase(y12)	483	1202	181	0.00E+00	3.10E-05	5.17E-05
TPK1-2ndVal_Robertson00	281	101	0	1.00E+00	1.67E-05	2.77E-05
WT_V161E_Chitikila02	466	1	1	1.00E+00	7.83E-05	0.00E+00
y11n16 cell cycle-alpha factor, fkh1, fkh2 015min_Zhu00	19	4	0	1.00E+00	6.84E-06	9.46E-06
filament04; src: filamentous-form 4 hour<->yeast-form_Prinz04	483	1563	136	1.87E-01	2.81E-05	4.90E-05
DLJ 7; src: Saccharomyces cerevisiae DJ28<->Saccharomyces cerevisiae FY23_Jones03_dyeSwap	481	688	45	9.66E-01	2.60E-05	4.62E-05
yB14n244 L2 CompR 05 hr 00 min Leucine Batch vs Chemostat Comparison_Saldanha04_LeucineBatchChem	482	297	15	9.93E-01	2.09E-05	3.83E-05
ORourke03_WT_0.125MKCL_030_ORourke03	448	24	7	1.02E-02	2.08E-05	3.74E-05
dtt 240 min; src: pool<->dtt 240_Gasch00_DTT(y14)	480	401	96	0.00E+00	3.22E-05	6.01E-05
Nitrogen Depletion 12 h; src: 0 h<->12 h_Gasch00_Ndepletion	483	633	132	0.00E+00	3.27E-05	5.72E-05
hsf1-R206S/F256S replicate 2; src: hsf1-R206S/F256S cells grown at 39oC for 15 min_Yamamoto05	423	70	3	9.79E-01	2.51E-05	3.06E-05
Aerobic nitrogen limited 3; src: chemostat culture_Tai05	473	77	5	8.87E-01	2.16E-05	2.84E-05
YSS89, T=30, c; src: Yeast_Schawalder04	465	172	2	1.00E+00	1.59E-05	2.77E-05
15-5-bCy3; src: reference pool of BY4716 strain; src: segregant from BY4716 x wild wine strain_Brem05_dyeSwap	483	126	26	1.84E-05	2.86E-05	6.42E-05
ORourke03_ssk1_0.0625MKCl_005_ORourke03	448	67	5	8.00E-01	2.45E-05	4.45E-05
y12n59 fkh1,2 alpha factor 030min_Zhu00	19	1	0	1.00E+00	1.67E-05	0.00E+00
top3 (haploid)_Hughes00	482	43	1	1.00E+00	3.23E-05	3.77E-05
yap1 Con_Cohen02	462	94	4	9.87E-01	2.77E-05	6.66E-05
yB14n074 L2 Comp 08 hr 58 min Leucine Batch vs Chemostat Comparison_Saldanha04_LeucineBatchChem	482	1275	46	1.00E+00	2.08E-05	3.55E-05
snf2 rich medium experiment 3; src: snf2 deletion (FY31)<->Wild-type (FY2)_Sudarsanam00_set2	482	281	12	9.99E-01	2.49E-05	3.65E-05
PMI40 deletion strain, 5 g/L initial mannose, repeat 1/3; src: Total RNA from an aerobic batch culture of a pmi40 deletion strain_Pitkanen04	471	129	17	6.35E-02	3.61E-05	7.51E-05
yB8n091 batch 02X25 1_Brauer05_batch2	464	61	1	1.00E+00	3.06E-05	4.27E-05
Acid 10'_Causton01_acid	378	118	3	9.99E-01	1.89E-05	2.80E-05
yB4n063 P1Comp 33 hr 5 min Phosphate Batch vs Chemostat Comparison_Saldanha04_PhosphateBatchChem	483	270	47	6.38E-07	2.42E-05	4.15E-05
Ideker01_gal4-gal_Ideker01	470	308	61	6.47E-11	2.68E-05	4.23E-05
SS330 cells, time 15min; src: SS330, 15min CH1 Cy5<->yeast genomic DNA CH2 Cy3_Sapra04	473	409	87	0.00E+00	2.49E-05	3.86E-05
ORourke03_hog1_0.5MKCl_180_ORourke03	448	201	40	1.37E-07	3.43E-05	6.72E-05
delUSV1_stationary_phase_9hours; src: delUSV1_stationary_phase_9hours<->reference_Segal03_stationaryPhaseYPL230W	472	796	161	0.00E+00	3.44E-05	6.11E-05
Fink98_ste7 ste7_Madhani99	421	94	5	9.62E-01	1.97E-05	3.21E-05
BY6Cy3; src: reference pool of BY4716 strain; src: parent strain BY4716_Brem05_dyeSwap	483	30	16	1.63E-09	9.66E-05	1.71E-04
Fink98_tec1_Madhani99	421	124	1	1.00E+00	1.75E-05	3.06E-05
NaCl 15'_Causton01_NaCl	392	34	1	1.00E+00	1.58E-05	2.49E-05
DBYyap1- + 0.3 mM H2O2 (20 min); src: time = 0 min<->time = 20 min_Gasch00_HOresponse	483	299	86	0.00E+00	3.73E-05	6.94E-05
y74.4.54.1_Yun00	472	100	9	5.62E-01	3.72E-05	5.70E-05
y12n133 Kb vs. Ctrl_Casagrande00	483	107	6	9.41E-01	2.92E-05	4.63E-05
dfr1_Hughes00	482	1	0	1.00E+00	4.95E-06	0.00E+00
sbh2_Hughes00	482	5	3	5.51E-02	2.00E-04	2.17E-04
SMMS_Jelinsky00	483	73	8	3.76E-01	2.64E-05	5.07E-05
ade2 (haploid)_Hughes00	482	38	13	2.56E-05	2.27E-05	3.11E-05
Peroxide 0' (B)_Causton01_peroxide	386	144	1	1.00E+00	1.81E-05	2.79E-05
YSS89, T=60, b; src: Yeast_Schawalder04	465	152	2	1.00E+00	1.46E-05	2.54E-05
sap30_Hughes00	482	49	14	9.16E-05	3.08E-05	5.77E-05
yB8n046 CC SP 2A Sulfate-Phosphate Chemostat Comparison_Saldanha04_UraSulPhoLeuComp	483	316	25	6.57E-01	2.61E-05	3.85E-05
ERG11 (tet promoter)_Hughes00	482	453	173	0.00E+00	6.66E-05	1.02E-04
yB7n060 S1Comp 24 hr 10 min Sulfate Batch vs Chemostat Comparison_Saldanha04_SulfateBatchChem	483	879	97	7.42E-04	2.55E-05	4.21E-05
(77i2) S150-2B YPGL NormInt (Lopez and Baker study of gcr1 mutant)_Lopez00	475	110	0	1.00E+00	2.13E-05	4.60E-05
14-1-bCy5; src: segregant from BY4716 x wild wine strain RM11-1a<->reference pool of BY4716 strain_Yvert03_dyeSwap	482	229	104	0.00E+00	9.31E-05	1.21E-04
Ideker01_gal1gal10+gal_Ideker01	470	275	48	5.91E-07	3.44E-05	5.71E-05
Fink98_ste7_Madhani99	421	132	1	1.00E+00	1.64E-05	2.57E-05
yap1,2 Per_Cohen02	462	127	17	5.71E-02	3.62E-05	6.76E-05
wt_hypo_osmotic_shock_0min; src: wt_hypo_osmotic_shock_0min<->reference_Segal03_hypo-osmoticPpt1	442	237	54	9.99E-13	4.48E-05	7.30E-05
Elutriation2:Sample2:Time6.5hrs; src: Ref Pool<->2.2.14_Spellman98_elutriation	472	32	9	3.11E-03	4.40E-05	8.14E-05
Primig00_SK1alpha alpha 8h_Primig00	479	47	6	3.32E-01	2.64E-05	3.72E-05
WT (BY4741) #3; src: Total RNA_Bulik03	475	167	2	1.00E+00	2.07E-05	3.83E-05
2-4-aCy3; src: reference pool of BY4716 strain; src: segregant from BY4716 x wild wine strain_Brem05_dyeSwap	483	115	4	9.96E-01	3.63E-05	5.62E-05
yer071c_Hughes00	482	10	0	1.00E+00	3.26E-05	5.30E-05
yer085c_Hughes00	482	2	0	1.00E+00	2.11E-06	2.11E-06
yB8n059 03II01 batch p5_Brauer05_batch1	467	258	16	9.32E-01	2.12E-05	3.71E-05
y22n053 Ca 30min (2)_Yoshimoto02_Ca	447	627	110	1.33E-15	2.90E-05	5.51E-05
Hypo-osmotic shock - 45 minutes; src: time = 0 in 1M sorbitol<->time = 45 minutes after shift to YPD_Gasch00_hypo-osmotic	482	66	3	9.74E-01	2.17E-05	2.88E-05
Roberts00_fus3D 50 nM aF wt 50 nM aF, 30 min_Roberts00	483	265	23	4.78E-01	2.94E-05	5.78E-05
Roberts00_fus3D 50 nM aF, 30 min_Roberts00	483	124	15	1.25E-01	3.58E-05	5.55E-05
1-1-dCy3; src: reference pool of BY4716 strain; src: segregant from BY4716 x wild wine strain_Brem05_dyeSwap	483	118	10	6.21E-01	5.23E-05	9.04E-05
hpt1_Hughes00	482	18	5	5.16E-02	8.55E-05	1.00E-04
2mM MD 120min_Shapira04	333	486	87	2.21E-14	3.71E-05	5.86E-05
2mM MD 140min_Shapira04	333	317	65	2.15E-13	3.91E-05	5.71E-05
11-1-aCy3; src: reference pool of BY4716 strain; src: segregant from BY4716 x wild wine strain_Brem05_dyeSwap	483	148	25	6.92E-04	4.08E-05	8.89E-05
yB4n082 P2Comp 09 hr 20 min Phosphate Batch vs Chemostat Comparison2_Saldanha04_PhosphateBatchChem	483	402	59	6.18E-06	2.61E-05	4.32E-05
Roberts00_rst1D rst2D tec1D wt_Roberts00	483	100	18	2.42E-03	3.67E-05	5.01E-05
3-3-dCy3; src: reference pool of BY4716 strain; src: segregant from BY4716 x wild wine strain_Brem05_dyeSwap	483	58	14	5.66E-04	6.67E-05	1.27E-04
gas1_Hughes00	482	242	82	0.00E+00	7.17E-05	1.14E-04
Fink98_TEC1HCdiploidB_Madhani99	421	82	2	9.99E-01	1.46E-05	2.39E-05
WT (BY4741)+GlcN (2hr) #2; src: Total RNA_Bulik03	475	154	1	1.00E+00	2.08E-05	3.86E-05
19-1-cCy3; src: reference pool of BY4716 strain; src: segregant from BY4716 x wild wine strain_Brem05_dyeSwap	483	102	7	8.43E-01	2.58E-05	3.62E-05
PPH22 WT 120_Duvel03_delayedRap	465	624	116	0.00E+00	2.99E-05	5.18E-05
fus3 (haploid)_Hughes00	482	32	6	1.11E-01	3.39E-05	5.28E-05
1.5.c-BY; src: segregant from BY4716 x wild wine strain<->reference pool of BY4716 strain_Brem02_set1dyeSwap	483	346	30	4.54E-01	2.83E-05	4.51E-05
bni1 (haploid)_Hughes00	482	24	5	1.23E-01	2.53E-05	3.63E-05
leu3 delta C-lim3; src: chemostat sampled cells_Boer05	471	103	8	7.49E-01	2.75E-05	4.42E-05
YPD 2 h (25C); src: t=0<->2 h_Gasch00_stationaryPhase(y12)	483	10	0	1.00E+00	3.43E-05	4.54E-05
ORourke03_hog1_0.5MKCl_120_ORourke03	448	289	51	1.06E-07	2.71E-05	4.37E-05
RM3Cy3_3; src: reference pool of BY4716 strain; src: parent wild isolate RM11-1a_Brem05_dyeSwap	483	152	5	9.99E-01	2.84E-05	3.92E-05
zds1_Hughes00	482	5	0	1.00E+00	2.48E-05	5.63E-06
2.5mM DTT 180 min; src: time zero<->180 min_Gasch00_DTT(y13)	481	479	65	2.29E-05	2.84E-05	5.49E-05
prp17_3; src: prp17<->BY4741 (wt)_Clark02_dyeSwap	10	1	0	1.00E+00	0.00E+00	0.00E+00
vps21_Hughes00	482	2	1	1.00E+00	1.82E-05	1.31E-05
whi2_Hughes00	482	11	0	1.00E+00	6.23E-06	1.40E-05
y19-43 wt - 0.1 mM H2O2 - 10 min_CarmelHarel01	480	79	20	1.20E-05	4.05E-05	5.00E-05
ORourke03_WT_0.125MKCL_020_ORourke03	448	57	21	6.44E-09	2.35E-05	3.18E-05
SK1_WT_YPA_A; src: yeast polyA+ RNA_Williams02	482	1852	124	9.98E-01	2.68E-05	4.96E-05
alpha factor release sample027; src: asynchronous control<->27_Spellman98_alphaFactor	472	52	7	2.38E-01	5.68E-05	1.06E-04
yB14n079 L2 Comp 24 hr 59 min Leucine Batch vs Chemostat Comparison_Saldanha04_LeucineBatchChem	482	1806	221	8.06E-14	2.90E-05	5.06E-05
.24 mM H2O2- 230 minutes_Shapira04	333	22	3	5.27E-01	2.04E-05	2.76E-05
yB4n079 P2Comp 07 hr 47 min Phosphate Batch vs Chemostat Comparison2_Saldanha04_PhosphateBatchChem	483	768	48	9.88E-01	2.49E-05	4.25E-05
H2O2_II_70_min_Shapira04	333	370	88	0.00E+00	3.33E-05	5.27E-05
Heat 15'_Causton01_heat	385	20	2	7.99E-01	2.43E-05	4.08E-05
ORourke03_WT_0.125MKCL_010_ORourke03	448	189	50	3.88E-14	2.86E-05	4.49E-05
dig1 _Hughes00	482	29	0	1.00E+00	3.12E-05	3.92E-05
21-3-dCy3; src: reference pool of BY4716 strain; src: segregant from BY4716 x wild wine strain_Brem05_dyeSwap	483	124	13	2.98E-01	2.90E-05	4.78E-05
yB14n202 CC UL 2B Uracil-Leucine Chemostat Comparison_Saldanha04_UraSulPhoLeuComp	483	296	58	2.15E-10	2.23E-05	3.70E-05
Anaerobic carbon limited 3; src: chemostat culture_Tai05	473	128	4	9.99E-01	2.27E-05	5.12E-05
4NQO_2_Jelinsky00	483	69	1	1.00E+00	1.79E-05	2.58E-05
steady state 15 dec C; src: pool<->15 deg C_Gasch00_steadyState(y14)	482	82	18	2.33E-04	2.70E-05	3.38E-05
ste7 (haploid)_Hughes00	482	13	1	1.00E+00	3.14E-05	3.96E-05
G2MMS_Jelinsky00	483	92	8	6.23E-01	2.48E-05	4.40E-05
steady state 25 dec C; src: pool<->25 deg C_Gasch00_steadyState(y14)	482	9	3	1.61E-01	4.35E-05	5.34E-05
MBA:MEXP:85_deNadal04	472	373	50	2.73E-04	2.95E-05	4.54E-05
yB4n058 P1Comp 16 hr 55 min Phosphate Batch vs Chemostat Comparison_Saldanha04_PhosphateBatchChem	483	207	41	1.18E-07	2.50E-05	3.99E-05
1-1-dCy5; src: segregant from BY4716 x wild wine strain RM11-1a<->reference pool of BY4716 strain_Yvert03_dyeSwap	482	143	35	5.27E-09	3.32E-05	5.26E-05
erg3 (haploid)_Hughes00	482	140	106	0.00E+00	1.36E-04	1.41E-04
pac2_Hughes00	482	7	5	1.20E-03	2.31E-04	1.79E-04
rps24a (haploid)_Hughes00	482	153	20	3.80E-02	2.81E-05	4.61E-05
ORourke03_WT_alpha_10_ORourke03	448	79	3	9.90E-01	3.36E-05	4.78E-05
ORourke03_ste11_0.5MKCl_010_ORourke03	448	326	68	1.42E-13	2.79E-05	4.89E-05
swi1 rich medium experiment 2; src: swi1 deletion (YPS1)<->Wild-type (FY2)_Sudarsanam00_set2	482	279	20	8.16E-01	2.63E-05	4.30E-05
12-2-bCy3; src: reference pool of BY4716 strain; src: segregant from BY4716 x wild wine strain_Brem05_dyeSwap	483	101	7	8.36E-01	3.11E-05	4.47E-05
H3(K4,9,14,18,23,27Q) 1; src: Strain CLY460_Sabet04	478	113	1	1.00E+00	1.71E-05	2.75E-05
yB14n254 CC PU 2B Phosphate-Uracil Chemostat Comparison_Saldanha04_UraSulPhoLeuComp	483	334	45	6.81E-04	3.65E-05	5.90E-05
stb4_Hughes00	482	4	1	1.00E+00	3.27E-05	3.34E-05
Glucosamine_Hughes00	482	46	3	8.96E-01	2.66E-05	3.23E-05
ORourke03_ssk1ste11_0.125MKCl_0_ORourke03	448	14	5	2.17E-02	4.35E-05	6.93E-05
yB14n070 L2 Comp 05 hr 00 min Leucine Batch vs Chemostat Comparison_Saldanha04_LeucineBatchChem	482	1782	88	1.00E+00	2.31E-05	4.09E-05
Wild type 3; src: Strain NSY429_Sabet04	478	176	1	1.00E+00	1.48E-05	2.38E-05
9-5-dCy3; src: reference pool of BY4716 strain; src: segregant from BY4716 x wild wine strain_Brem05_dyeSwap	483	77	14	8.04E-03	4.78E-05	8.75E-05
ORourke03_hog1_0.5MKCl_040_ORourke03	448	263	54	1.47E-10	3.00E-05	5.10E-05
t:50_Cho98	483	1	0	1.00E+00	0.00E+00	0.00E+00
Ideker01_gal2gal80-gal_Ideker01	470	530	31	9.92E-01	2.58E-05	5.35E-05
pdr5 snq2 3uM 1 hr_Fleming99	458	1	0	1.00E+00	0.00E+00	0.00E+00
yB14n214 L1CompR 26 hr 40 min Leucine Batch vs Chemostat Comparison_Saldanha04_LeucineBatchChem	482	2137	256	8.88E-16	2.92E-05	5.11E-05
y74.4.66_Yun00	472	160	37	7.92E-09	6.07E-05	1.02E-04
ste18 (haploid)_Hughes00	482	12	0	1.00E+00	2.21E-05	2.25E-05
ymr140w_Hughes00	482	1	0	1.00E+00	1.60E-05	0.00E+00
WT (BY4741) #1; src: Total RNA_Bulik03	475	167	1	1.00E+00	1.97E-05	3.77E-05
cmk2_Hughes00	482	3	2	2.23E-01	3.35E-06	2.37E-06
PMI40 deletion strain, 3 g/L initial mannose, repeat 1/3; src: Total RNA from an aerobic batch culture of a pmi40 deletion strain_Pitkanen04	471	154	18	1.31E-01	3.22E-05	7.00E-05
Itraconazole_Hughes00	482	255	146	0.00E+00	1.03E-04	1.25E-04
1280_BMA_3; src: Wild-type BMA64_Lee05	478	145	3	1.00E+00	1.68E-05	3.01E-05
prp22-1 cells, time 30min; src: prp22-1, 30min CH1 Cy5<->yeast genomic DNA CH2 Cy3_Sapra04	473	286	65	7.55E-15	3.11E-05	4.87E-05
yhr011w (**14)_Hughes00	482	142	67	0.00E+00	8.05E-05	1.16E-04
yB8n097 batch 02X25 7_Brauer05_batch2	464	765	156	0.00E+00	3.53E-05	6.05E-05
ORourke03_ssk1_0.125MKCl_030_ORourke03	448	74	6	7.23E-01	2.00E-05	3.99E-05
SH100_2H_A; src: Cell_Martin04	469	137	1	1.00E+00	1.62E-05	2.67E-05
7-3-dCy5; src: segregant from BY4716 x wild wine strain RM11-1a<->reference pool of BY4716 strain_Yvert03_dyeSwap	482	35	9	5.78E-03	4.37E-05	5.43E-05
Alkali 100'_Causton01_alkali	378	80	2	9.99E-01	1.89E-05	2.89E-05
9-3-dCy3; src: reference pool of BY4716 strain; src: segregant from BY4716 x wild wine strain_Brem05_dyeSwap	483	116	11	4.63E-01	3.02E-05	5.09E-05
6-7-dCy3; src: reference pool of BY4716 strain; src: segregant from BY4716 x wild wine strain_Brem05_dyeSwap	483	93	28	1.92E-09	4.88E-05	1.09E-04
ymr145c_Hughes00	482	1	0	1.00E+00	7.51E-06	0.00E+00
yml018c_Hughes00	482	2	0	1.00E+00	3.38E-05	2.63E-05
WT_V71E_Chitikila02	466	1	1	1.00E+00	7.83E-05	0.00E+00
wild type 1; src: Exponentially growing wild type yeast strain_Belli04	443	78	0	1.00E+00	1.67E-05	2.73E-05
6.4.d-BY; src: segregant from BY4716 x wild wine strain<->reference pool of BY4716 strain_Brem02_set1dyeSwap	483	101	4	9.91E-01	3.10E-05	4.42E-05
yB14n200o CC LS 3A Leucine-Sulfate Chemostat Comparison (scanner1)_Saldanha04_UraSulPhoLeuComp	483	193	70	0.00E+00	9.10E-05	1.19E-04
y12n71 fkh1,2 alpha factor 210 min_Zhu00	19	1	0	1.00E+00	4.15E-05	0.00E+00
heat shock 21 to 37, 20 minutes; src: 21 t0<->37 t20_Gasch00_HSto37	479	856	159	0.00E+00	2.82E-05	5.00E-05
cdc15 050 min; src: asynchronous<->050 min_Spellman98_cdc15	448	200	17	5.48E-01	3.10E-05	4.76E-05
alpha factor release sample016; src: asynchronous control (prep3)<->16_Spellman98_alphaFactor	472	178	26	4.08E-03	3.95E-05	7.77E-05
25C -- 30 min; src: 37C<->25C - 30 min_Gasch00_HS37-25	483	364	37	1.18E-01	4.13E-05	8.12E-05
yB8n074 S4Comp 05 hr 00 min Sulfate Batch vs Chemostat Comparison_Saldanha04_SulfateBatchChem	483	309	26	5.27E-01	3.52E-05	6.57E-05
ORourke03_pbs2_0.5MKCl_010_ORourke03	448	281	54	1.86E-09	2.89E-05	4.83E-05
ORourke03_hog1_0.5MKCl_060_ORourke03	448	285	53	8.92E-09	3.14E-05	5.28E-05
23-5-dCy3; src: reference pool of BY4716 strain; src: segregant from BY4716 x wild wine strain_Brem05_dyeSwap	483	100	16	1.36E-02	2.27E-05	3.32E-05
7-2-cCy5; src: segregant from BY4716 x wild wine strain RM11-1a<->reference pool of BY4716 strain_Yvert03_dyeSwap	482	127	26	2.19E-05	2.46E-05	3.43E-05
WT vs pho85D_Carroll01	482	62	9	1.26E-01	2.93E-05	4.22E-05
mac1_Hughes00	482	24	3	5.88E-01	1.97E-05	2.60E-05
yhl045w_Hughes00	482	8	0	1.00E+00	5.04E-05	5.81E-05
MD_II_56_min_Shapira04	333	341	68	2.08E-13	3.01E-05	4.43E-05
33C no sorbitol 30 min; src: 29C + 1M sorbitol<->33C no sorbitol 30 min_Gasch00_HSmild	483	142	17	1.09E-01	3.34E-05	6.92E-05
Cycloheximide_Hughes00	482	24	6	3.95E-02	2.88E-05	4.70E-05
3-5-dCy5; src: segregant from BY4716 x wild wine strain RM11-1a<->reference pool of BY4716 strain_Yvert03_dyeSwap	482	36	3	8.01E-01	1.52E-05	2.68E-05
bul1_Hughes00	482	21	7	5.08E-03	2.80E-05	3.26E-05
pcl2D_Huang02	483	1	0	1.00E+00	nan	0.00E+00
t:30_Cho98	483	5	0	1.00E+00	1.10E-05	1.19E-05
yB8n066 03II01 batch p12_Brauer05_batch1	467	230	11	9.91E-01	2.88E-05	5.37E-05
.24 mM H2O2- 140 minutes_Shapira04	333	68	18	1.26E-05	4.38E-05	7.19E-05
MD_II_130_min_Shapira04	333	182	49	8.88E-15	3.33E-05	4.88E-05
Primig00_SK1a alpha 10h_Primig00	479	61	12	8.99E-03	3.07E-05	4.06E-05
yB8n061 03II01 batch p7_Brauer05_batch1	467	180	10	9.59E-01	2.52E-05	4.82E-05
DT_N69R_Chitikila02	466	90	8	5.97E-01	4.29E-05	6.96E-05
Roberts00_ste2D 50 nM aF, 30 min_Roberts00	483	67	2	9.97E-01	2.17E-05	4.32E-05
Roberts00_wt 50 nM aF, 45 min_Roberts00	483	251	22	4.65E-01	3.37E-05	5.58E-05
alpha factor release sample021; src: asynchronous control<->21_Spellman98_alphaFactor	472	63	8	2.42E-01	4.68E-05	7.57E-05
SS330 cells, time 120min; src: SS330, 120min CH1 Cy5<->yeast genomic DNA CH2 Cy3_Sapra04	473	93	17	2.70E-03	2.74E-05	4.74E-05
Nitrogen Depletion 1 h; src: 0 h<->1 h_Gasch00_Ndepletion	483	460	123	0.00E+00	5.53E-05	9.20E-05
ras1_Hughes00	482	24	1	1.00E+00	3.20E-05	6.76E-05
1.3.d-BY; src: segregant from BY4716 x wild wine strain<->reference pool of BY4716 strain_Brem02_set1dyeSwap	483	191	4	1.00E+00	2.17E-05	3.82E-05
.24 mM H2O2- 155 minutes_Shapira04	333	135	28	4.02E-06	3.89E-05	6.35E-05
Lager beer fermentation 1 hours; src: 1 hours_Olesen02	475	225	5	1.00E+00	1.70E-05	2.86E-05
kss1 (haploid)_Hughes00	482	1	1	1.00E+00	1.12E-04	0.00E+00
Ideker01_gal4+gal_Ideker01	470	430	75	1.52E-10	2.74E-05	4.69E-05
delta sus1-2; src: Exponentially growing sus1 mutant yeast strain_RodriguezNavarro04	460	73	0	1.00E+00	2.79E-05	4.94E-05
2-3-dCy5; src: segregant from BY4716 x wild wine strain RM11-1a<->reference pool of BY4716 strain_Yvert03_dyeSwap	482	92	4	9.83E-01	2.43E-05	5.35E-05
H2O2_II_42_min_Shapira04	333	356	87	0.00E+00	4.20E-05	6.73E-05
ymr041c_Hughes00	482	2	0	1.00E+00	3.76E-06	3.76E-06
5_Jelinsky00	483	104	5	9.74E-01	2.19E-05	4.10E-05
delKIN82_heat shock_0min_repeat; src: delKIN82_heat shock_0min_repeat<->reference_Segal03_HSkin82	456	419	59	1.37E-05	4.00E-05	6.65E-05
Roberts00_ste4D wt_Roberts00	483	90	8	5.98E-01	2.82E-05	4.69E-05
erg5_Hughes00	482	2	2	1.55E-01	2.55E-06	2.55E-06
24-1-dCy3; src: reference pool of BY4716 strain; src: segregant from BY4716 x wild wine strain_Brem05_dyeSwap	483	125	18	2.24E-02	5.07E-05	9.41E-05
Roberts00_fus3D tec1D 50 nM aF, 30 min_Roberts00	483	33	2	9.38E-01	3.51E-05	3.70E-05
14-5-bCy5; src: segregant from BY4716 x wild wine strain RM11-1a<->reference pool of BY4716 strain_Yvert03_dyeSwap	482	58	3	9.55E-01	2.97E-05	5.38E-05
d_cna Mean Ratio (Mar: Rosetta datasets)_Marton98	453	63	7	3.97E-01	4.77E-05	1.05E-04
ORourke03_ssk1ste11_0.0625MKCl_015_ORourke03	448	75	7	5.70E-01	2.33E-05	4.20E-05
7-1-dCy3; src: reference pool of BY4716 strain; src: segregant from BY4716 x wild wine strain_Brem05_dyeSwap	483	85	12	7.88E-02	5.51E-05	1.07E-04
2-2-dCy3; src: reference pool of BY4716 strain; src: segregant from BY4716 x wild wine strain_Brem05_dyeSwap	483	133	14	2.76E-01	4.02E-05	8.34E-05
rpl20a_Hughes00	482	13	13	8.06E-13	2.09E-04	1.80E-04
yB8n056 03II01 batch p2_Brauer05_batch1	467	289	3	1.00E+00	1.96E-05	3.85E-05
DBY8778_heat_shock2_15min; src: DBY8778_heat_shock2_15min<->reference_Segal03_HSkin82	456	778	135	0.00E+00	2.85E-05	4.87E-05
y12n57 fkh1,2 alpha factor 000 min_Zhu00	19	3	0	1.00E+00	2.24E-05	9.47E-06
abf1-1 microarray#2; src: abf1-1 shift from 30 to 36 degree (45min)<->wild type shift from 30 to 36 degree (45min)_Miyake04	483	466	39	5.02E-01	2.51E-05	3.69E-05
yB14n199 CC LS 3B Leucine-Sulfate Chemostat Comparison_Saldanha04_UraSulPhoLeuComp	483	209	66	0.00E+00	8.90E-05	1.16E-04
Lager beer fermentation 96 hours; src: 96 hours_Olesen02	475	55	3	9.43E-01	1.83E-05	2.98E-05
5-5-dCy3; src: reference pool of BY4716 strain; src: segregant from BY4716 x wild wine strain_Brem05_dyeSwap	483	139	36	5.59E-10	2.67E-05	3.72E-05
Roberts00_ste12D 50 nM aF, 30 min_Roberts00	483	23	2	8.56E-01	2.02E-05	2.76E-05
yB14n071 L2 Comp 05 hr 58 min Leucine Batch vs Chemostat Comparison_Saldanha04_LeucineBatchChem	482	1315	52	1.00E+00	2.33E-05	4.40E-05
Hardwick00_amino acid starvation 60 min_Hardwick00	462	2867	406	0.00E+00	3.50E-05	6.12E-05
yB14n196 CC PU 3B Phosphate-Uracil Chemostat Comparison_Saldanha04_UraSulPhoLeuComp	483	202	36	9.97E-06	4.27E-05	6.81E-05
e1ae1b37_Ferea99	459	34	1	1.00E+00	2.78E-05	3.88E-05
pho85D 1 mM 1NaPP1 10min_Carroll01	482	3	0	1.00E+00	1.18E-05	5.21E-06
ORourke03_hog1_0.5MKCl_030_ORourke03	448	349	76	2.22E-16	2.82E-05	4.83E-05
rho0 vs rtg3 rho0_Epstein00	483	2	0	1.00E+00	1.56E-05	1.56E-05
Ideker01_gal6+gal_Ideker01	470	87	12	9.55E-02	3.29E-05	7.13E-05
rpd3 delete H4(K5,8,12,16Q) 1; src: Strain RMY492_Sabet04	478	168	3	1.00E+00	1.83E-05	3.16E-05
100 microM CuSO4 30 min; src: CM66J low Cu++<->CM66J 100 microM CuSO4 30 min_Gross00	483	589	44	7.89E-01	2.68E-05	4.65E-05
yer083c_Hughes00	482	137	68	0.00E+00	9.93E-05	1.27E-04
BYA-BY; src: independent culture of BY4716<->reference pool of BY4716 strain_Brem02_set2dyeSwap	460	36	1	1.00E+00	2.98E-05	5.33E-05
spt10-null sample #3; src: S. cerevisiae strain BJ-spt10-null_Eriksson05	476	63	5	7.65E-01	1.84E-05	2.60E-05
yB14n216 U3Comp 06 hr 05 min Uracil Batch vs Chemostat Comparison_Saldanha04_UracilBatchChem	483	726	37	1.00E+00	2.25E-05	3.95E-05
Roberts00_ste18D wt_Roberts00	483	85	6	8.27E-01	4.25E-05	6.91E-05
5-1-dCy5; src: segregant from BY4716 x wild wine strain RM11-1a<->reference pool of BY4716 strain_Yvert03_dyeSwap	482	55	6	4.62E-01	3.13E-05	6.06E-05
ecm18 (**7)_Hughes00	482	5	0	1.00E+00	7.76E-06	1.21E-05
Elutriation2:Sample2:Time2.0hrs; src: Ref Pool<->2.2.5_Spellman98_elutriation	472	57	4	8.49E-01	2.33E-05	4.30E-05
MBA:MEXP:2411_deNadal04	472	167	26	1.49E-03	2.79E-05	3.99E-05
ORourke03_WT_1MKCL_020_ORourke03	448	112	20	1.38E-03	2.43E-05	4.74E-05
sin3_Hughes00	482	96	15	2.10E-02	2.58E-05	5.55E-05
MBA:MEXP:2406_deNadal04	472	214	38	4.42E-06	3.13E-05	5.07E-05
rpn4 30uM 1 hr_Fleming99	458	3	1	1.00E+00	0.00E+00	0.00E+00
yea4_Hughes00	482	2	1	1.00E+00	2.83E-04	1.44E-04
sir4 null mutant strain; src: Exponentially growing cells of sir4 null mutant strain_Orlandi04	465	56	2	9.92E-01	2.09E-05	3.45E-05
YP raffinose vs reference pool; src: pool<->raffinose_Gasch00_carbonSources	481	125	8	8.89E-01	2.55E-05	4.86E-05
2mM MD 020min_Shapira04	333	355	31	3.69E-01	3.06E-05	4.70E-05
constant 0.32 mM H2O2 (60 min) redo; src: time = 0 min<->time = 60 min_Gasch00_HOtimeCourse	472	695	80	9.16E-04	2.62E-05	4.44E-05
ORourke03_ste11_0.125MKCl_0_ORourke03	448	4	1	1.00E+00	4.32E-05	4.44E-05
(99i4) HBY4 YPGL NormInt (Lopez and Baker study of gcr1 mutant)_Lopez00	475	90	10	2.98E-01	2.27E-05	3.43E-05
yB14n246 L2 CompR 06 hr 58 min Leucine Batch vs Chemostat Comparison_Saldanha04_LeucineBatchChem	482	249	16	9.13E-01	2.04E-05	3.42E-05
aft1.1.40 aft1 delete vs aft1up: met_ShakouryElizeh04	397	2	0	1.00E+00	6.01E-06	6.01E-06
YPD_2_d_30C; src: t=0<->2_d_Gasch00_stationaryPhase(y14)	479	1336	207	0.00E+00	3.09E-05	5.72E-05
Anaerobic nitrogen limited 1; src: chemostat culture_Tai05	473	84	4	9.73E-01	1.74E-05	2.58E-05
Primig00_SK1alpha alpha 2h_Primig00	479	39	6	2.06E-01	2.85E-05	3.78E-05
kre1_Hughes00	482	2	0	1.00E+00	1.97E-05	4.83E-06
heat shock 20 min repeat; src: time zero<->20 min_Gasch00_HS25-37	482	888	159	0.00E+00	2.82E-05	5.16E-05
ecm31_Hughes00	482	4	0	1.00E+00	8.40E-06	7.35E-06
1.5 mM diamide (90 min); src: time = 0 min<->time = 90 min_Gasch00_diamideTreatment	479	168	34	9.30E-07	2.82E-05	4.00E-05
Anaerobic phosphorus limited 3; src: chemostat culture_Tai05	473	109	5	9.82E-01	2.27E-05	4.63E-05
Roberts00_GAL-PKC1-R398A, 3 hrs. gal_Roberts00	483	656	53	5.81E-01	2.56E-05	4.39E-05
7-1-dCy5; src: segregant from BY4716 x wild wine strain RM11-1a<->reference pool of BY4716 strain_Yvert03_dyeSwap	482	65	10	7.65E-02	3.41E-05	4.62E-05
pho85 delete vs. wild type; src: Cy3-labeled cDNA from NBW7 mRNA in YPAD<->Cy5-labeled cDNA from NBD85A-1(pho85) mRNA in YPAD_Ogawa00_set1	474	199	31	5.63E-04	3.35E-05	5.72E-05
Hardwick00_rapamycin diploid 90 min_Hardwick00	462	4155	404	6.31E-14	2.87E-05	5.24E-05
WT_V161R_L_Chitikila02	466	13	5	1.66E-02	4.09E-05	5.35E-05
pdr5 snq2 30uM 4 hr_Fleming99	458	106	7	8.83E-01	2.15E-05	3.83E-05
constant 0.32 mM H2O2 (100 min) redo; src: time = 0 min<->time = 100 min_Gasch00_HOtimeCourse	472	169	61	0.00E+00	3.89E-05	5.33E-05
Elutriation2:Sample2:Time6.0hrs; src: Ref Pool<->2.2.13_Spellman98_elutriation	472	113	17	1.82E-02	3.41E-05	5.49E-05
BY3-BY; src: independent culture of BY4716<->reference pool of BY4716 strain_Brem02_set2dyeSwap	460	116	5	9.88E-01	3.12E-05	5.30E-05
.24 mM H2O2- 0 minutes_Shapira04	333	128	15	1.29E-01	3.93E-05	6.96E-05
y22n055 Ca+FK 5min (3)_Yoshimoto02_Ca	447	356	64	1.80E-09	2.57E-05	4.40E-05
Anaerobic sulfur limited 1; src: chemostat culture_Tai05	473	102	7	8.54E-01	1.64E-05	2.58E-05
delUSV1_stationary_phase_2hours; src: delUSV1_stationary_phase_2hours<->reference_Segal03_stationaryPhaseYPL230W	472	229	33	1.41E-03	3.81E-05	6.99E-05
H2O2_II_56_min_Shapira04	333	481	98	0.00E+00	3.26E-05	5.23E-05
rad57_Hughes00	482	56	45	0.00E+00	1.63E-04	1.59E-04
H2O2_II_180_min_Shapira04	333	153	28	4.44E-05	3.39E-05	6.19E-05
14-2-cCy5; src: segregant from BY4716 x wild wine strain RM11-1a<->reference pool of BY4716 strain_Yvert03_dyeSwap	482	126	10	7.01E-01	3.12E-05	4.35E-05
swi1 minimal medium experiment 1; src: swi1 deletion (YPS1)<->Wild-type (FY2)_Sudarsanam00_set1	464	203	19	3.78E-01	3.43E-05	4.96E-05
WT_V71R_Chitikila02	466	50	7	2.13E-01	2.88E-05	4.38E-05
yor078w_Hughes00	482	3	0	1.00E+00	1.13E-05	1.60E-05
ckb2_Hughes00	482	33	11	1.80E-04	2.22E-05	2.78E-05
sit4 90_Duvel03_delayedRap	465	695	128	0.00E+00	3.04E-05	5.69E-05
ymr141c_Hughes00	482	5	1	1.00E+00	4.26E-05	5.28E-05
ORourke03_ssk1_0.5MKCl_0_ORourke03	448	54	2	9.90E-01	2.64E-05	4.25E-05
isw1_Hughes00	482	34	5	2.93E-01	3.49E-05	4.27E-05
Acid 100'_Causton01_acid	378	105	2	1.00E+00	1.98E-05	3.12E-05
YPD_3_d_30C; src: t=0<->3_d_Gasch00_stationaryPhase(y14)	479	956	156	0.00E+00	3.11E-05	5.57E-05
gfd1_Hughes00	482	2	0	1.00E+00	2.47E-06	2.47E-06
Hardwick00_amino acid starvation 30 min_Hardwick00	462	2760	310	2.22E-16	3.25E-05	5.93E-05
10-3-cCy3; src: reference pool of BY4716 strain; src: segregant from BY4716 x wild wine strain_Brem05_dyeSwap	483	92	19	3.26E-04	6.40E-05	1.23E-04
YSS89, T=0; src: Yeast_Schawalder04	465	98	3	9.98E-01	1.88E-05	3.04E-05
yar014c_Hughes00	482	58	2	9.93E-01	4.11E-05	4.85E-05
CENPK113.7D N-lim1; src: chemostat sampled cells_Boer05	471	74	5	8.66E-01	2.03E-05	2.84E-05
sgs1_Hughes00	482	39	25	0.00E+00	1.35E-04	1.58E-04
NBW7 strain High-Pi vs. Low-Pi, exp.2; src: Cy3-labeled cDNA from NBW7 mRNA in YPAD+Pi<->Cy5-labeled cDNA from NBW7 mRNA in YPAD-Pi_Ogawa00_set2	474	574	72	1.17E-04	3.18E-05	6.02E-05
Sorbitol 30'_Causton01_sorbitol	341	37	3	8.07E-01	2.06E-05	2.86E-05
.24 mM H2O2- 250 minutes_Shapira04	333	178	29	2.57E-04	2.75E-05	4.80E-05
ORourke03_ste11_0.0625MKCl_010_ORourke03	448	53	5	6.29E-01	2.11E-05	3.11E-05
ste20 (**11)_Hughes00	482	9	2	5.31E-01	8.64E-05	1.36E-04
constant 0.32 mM H2O2 (20 min) redo; src: time = 0 min<->time = 20 min_Gasch00_HOtimeCourse	472	752	143	0.00E+00	3.63E-05	6.88E-05
yB8n084 S4Comp 15 hr 05 min Sulfate Batch vs Chemostat Comparison_Saldanha04_SulfateBatchChem	483	532	91	1.52E-12	2.31E-05	3.88E-05
2mM MD 100min_Shapira04	333	443	74	1.31E-10	3.49E-05	6.29E-05
yB7n054 S1Comp 12 hr 57 min Sulfate Batch vs Chemostat Comparison_Saldanha04_SulfateBatchChem	483	677	85	2.16E-05	2.88E-05	4.77E-05
.24 mM H2O2- 170 minutes/redo_Shapira04	333	166	22	1.93E-02	2.97E-05	5.15E-05
SH121_0H_B; src: Cell_Martin04	469	137	1	1.00E+00	1.85E-05	3.76E-05
yB14n250 L2 CompR 11 hr 04 min Leucine Batch vs Chemostat Comparison_Saldanha04_LeucineBatchChem	482	1171	207	0.00E+00	3.45E-05	5.70E-05
Sporulation t9hrs; src: t0<->t9hrs_Chu98	472	733	71	6.66E-02	2.93E-05	5.52E-05
5.3.d-BY; src: segregant from BY4716 x wild wine strain<->reference pool of BY4716 strain_Brem02_set1dyeSwap	483	174	8	9.90E-01	3.64E-05	4.85E-05
bub1 (haploid **2,10)_Hughes00	482	112	20	1.40E-03	2.26E-05	4.22E-05
delKIN82_heat shock_15min; src: delKIN82_heat shock_15min<->reference_Segal03_HSkin82	456	764	125	1.11E-16	2.97E-05	5.32E-05
ssn6 (haploid)_Hughes00	482	965	140	1.61E-13	2.99E-05	5.17E-05
delta grx5 2; src: Exponentially growing grx5 mutant yeast strain_Belli04	443	70	1	1.00E+00	2.84E-05	5.89E-05
Roberts00_tec1D 50 nM aF wt 50 nM aF, 120 min_Roberts00	483	88	10	2.78E-01	3.52E-05	5.06E-05
Aerobic glucose limited 1; src: chemostat culture_Tai05	473	86	5	9.31E-01	1.94E-05	2.90E-05
2.5mM DTT 090 min; src: time zero<->090 min_Gasch00_DTT(y13)	481	271	30	6.75E-02	2.97E-05	5.80E-05
antimycin, 120 min_Epstein00	483	3	0	1.00E+00	4.01E-06	3.15E-06
10_Jelinsky00	483	61	6	5.55E-01	2.80E-05	5.10E-05
CMD1 (tet promoter)_Hughes00	482	235	118	0.00E+00	8.30E-05	1.20E-04
yap1 Cad_Cohen02	462	99	4	9.91E-01	2.38E-05	4.46E-05
yB14n222 U3Comp 12 hr 10 min Uracil Batch vs Chemostat Comparison_Saldanha04_UracilBatchChem	483	1309	133	1.85E-03	2.39E-05	4.33E-05
ymr258c_Hughes00	482	9	1	1.00E+00	7.49E-05	1.32E-04
tap42 60min_Duvel03_immediateRap	464	489	74	7.39E-08	2.39E-05	4.20E-05
Wild type sample #2; src: S. cerevisiae strain BJ5459_Eriksson05	476	129	7	9.57E-01	2.29E-05	4.24E-05
WT 1 mM 1NaPP1 10min_Carroll01	482	5	1	1.00E+00	5.07E-06	7.35E-06
9-5-dCy5; src: segregant from BY4716 x wild wine strain RM11-1a<->reference pool of BY4716 strain_Yvert03_dyeSwap	482	42	6	2.50E-01	3.51E-05	5.43E-05
Ideker01_gal10+gal_Ideker01	470	386	67	2.30E-09	2.61E-05	4.25E-05
ORourke03_WT_0.5MKCl_005_ORourke03	448	239	38	6.86E-05	2.48E-05	3.84E-05
dtt 030 min; src: pool<->dtt 030_Gasch00_DTT(y14)	480	27	3	6.53E-01	1.89E-05	3.57E-05
Sporulation t0; src: t0<->t0_Chu98	472	7	1	1.00E+00	4.46E-05	8.92E-05
rts1_Hughes00	482	21	8	9.11E-04	1.42E-05	2.19E-05
yB8n065 03II01 batch p11_Brauer05_batch1	467	509	92	2.09E-14	2.86E-05	4.75E-05
6.7.d-BY; src: segregant from BY4716 x wild wine strain<->reference pool of BY4716 strain_Brem02_set1dyeSwap	483	84	6	8.23E-01	3.14E-05	4.21E-05
yor072w_Hughes00	482	2	1	1.00E+00	1.77E-05	1.77E-05
1 mM Menadione (20 min) redo; src: time = 0 min<->time = 20 min_Gasch00_menadione	478	135	41	1.20E-13	5.97E-05	9.40E-05
filament06; src: filamentous-form 6 hour<->yeast-form_Prinz04	483	1192	112	4.76E-02	2.84E-05	5.09E-05
cdc15 270 min; src: asynchronous<->270 min_Spellman98_cdc15	448	301	45	5.58E-05	3.47E-05	6.75E-05
wt 250uM 1 hr_Fleming99	458	249	20	6.83E-01	1.89E-05	3.01E-05
prp17 null cells, time 120min; src: prp17 null, 120min CH1 Cy5<->yeast genomic DNA CH2 Cy3_Sapra04	473	751	92	1.91E-05	2.69E-05	4.67E-05
cdc15 240 min; src: asynchronous<->240 min_Spellman98_cdc15	448	177	31	6.09E-05	2.62E-05	4.84E-05
WT_N69S_Chitikila02	466	8	3	1.31E-01	4.31E-05	4.01E-05
y22n078 Ca+FK 60min (2)_Yoshimoto02_Ca	447	121	38	5.16E-13	3.96E-05	6.45E-05
yhr039c_Hughes00	482	7	2	4.45E-01	1.41E-04	1.84E-04
sod1 (haploid)_Hughes00	482	20	4	2.15E-01	3.45E-05	3.90E-05
bub3 (**2,8,13)_Hughes00	482	33	11	1.80E-04	2.55E-05	3.34E-05
ORourke03_ste11_0.5MKCl_040_ORourke03	448	95	27	1.42E-08	3.26E-05	4.93E-05
YSX3_glucose_aerobic; src: Total RNA_Jin04	478	77	1	1.00E+00	1.80E-05	2.90E-05
yB14n252 L2 CompR 12 hr 59 min Leucine Batch vs Chemostat Comparison_Saldanha04_LeucineBatchChem	482	1104	209	0.00E+00	3.52E-05	5.75E-05
rgt1_Hughes00	482	10	0	1.00E+00	2.25E-05	3.73E-05
1mM Menadione (40 min) redo; src: time = 0 min<->time = 40 min_Gasch00_menadione	478	200	60	0.00E+00	5.14E-05	8.20E-05
yB14n077 L2 Comp 12 hr 03 min Leucine Batch vs Chemostat Comparison_Saldanha04_LeucineBatchChem	482	2157	294	0.00E+00	3.25E-05	5.80E-05
oligomycin, 120 min_Epstein00	483	3	1	1.00E+00	0.00E+00	0.00E+00
6-1-dCy5; src: segregant from BY4716 x wild wine strain RM11-1a<->reference pool of BY4716 strain_Yvert03_dyeSwap	482	90	14	2.81E-02	3.38E-05	5.52E-05
ymr014w_Hughes00	482	10	2	5.69E-01	3.76E-05	4.72E-05
CENPK113.7D N-lim3; src: chemostat sampled cells_Boer05	471	78	5	8.91E-01	2.14E-05	2.82E-05
BY3Cy3; src: reference pool of BY4716 strain; src: parent strain BY4716_Brem05_dyeSwap	483	19	11	5.10E-07	1.48E-04	1.99E-04
Hypo-osmotic shock - 5 min; src: time = 0 (in 1M sorbitol)<->time = 5 min after shift to YPD_Gasch00_hypo-osmotic	482	122	21	1.65E-03	5.24E-05	8.59E-05
y12n64 fkh1,2 alpha factor 105 min_Zhu00	19	6	0	1.00E+00	3.60E-06	6.06E-06
hdf1_Hughes00	482	5	1	1.00E+00	1.22E-04	1.77E-04
alpha factor release sample030; src: asynchronous control<->30_Spellman98_alphaFactor	472	73	8	3.73E-01	4.19E-05	9.38E-05
S_Jelinsky00	483	129	3	1.00E+00	1.98E-05	2.91E-05
ORourke03_ssk1sho1_0.5MKCl_030_ORourke03	448	224	54	1.90E-13	2.47E-05	3.51E-05
12-1-dCy3; src: reference pool of BY4716 strain; src: segregant from BY4716 x wild wine strain_Brem05_dyeSwap	483	143	33	6.78E-08	2.02E-05	2.91E-05
pho80D_Huang02	483	246	30	2.39E-02	2.75E-05	5.14E-05
(99i1) S150-2B YPGL NormInt (Lopez and Baker study of gcr1 mutant)_Lopez00	475	76	6	7.44E-01	2.95E-05	3.88E-05
6.3.c-BY; src: segregant from BY4716 x wild wine strain<->reference pool of BY4716 strain_Brem02_set1dyeSwap	483	160	13	6.55E-01	3.05E-05	4.13E-05
constant 0.32 mM H2O2 (50 min) redo; src: time = 0 min<->time = 50 min_Gasch00_HOtimeCourse	472	332	104	0.00E+00	4.74E-05	7.84E-05
29 deg growth; src: 33 deg<->29 deg_Gasch00_steadyState(y13)	481	10	2	5.70E-01	3.39E-05	3.42E-05
yB4n056 P1Comp 13 hr 15 min Phosphate Batch vs Chemostat Comparison_Saldanha04_PhosphateBatchChem	483	119	19	6.69E-03	2.97E-05	4.54E-05
4-4-dCy3; src: reference pool of BY4716 strain; src: segregant from BY4716 x wild wine strain_Brem05_dyeSwap	483	130	7	9.58E-01	2.81E-05	4.46E-05
pcl5D_Huang02	483	71	10	1.16E-01	4.93E-05	9.70E-05
yB14n072 L2 Comp 06 hr 58 min Leucine Batch vs Chemostat Comparison_Saldanha04_LeucineBatchChem	482	1155	39	1.00E+00	2.03E-05	3.66E-05
swi4D*_Baetz01	483	300	158	0.00E+00	9.99E-05	1.17E-04
cdc15 070 min; src: asynchronous<->070 min_Spellman98_cdc15	448	178	22	4.72E-02	3.26E-05	5.50E-05
PMI40 deletion strain, 0.75 g/L initial mannose, repeat 1/3; src: Total RNA from an aerobic batch culture of a pmi40 deletion strain_Pitkanen04	471	131	9	8.57E-01	2.44E-05	4.56E-05
yB8n055 03II01 batch p1_Brauer05_batch1	467	143	4	1.00E+00	1.84E-05	3.07E-05
ecm29_Hughes00	482	1	0	1.00E+00	3.65E-05	0.00E+00
17-1-aCy5; src: segregant from BY4716 x wild wine strain RM11-1a<->reference pool of BY4716 strain_Yvert03_dyeSwap	482	76	16	9.38E-04	5.95E-05	1.07E-04
MD_II_85_min_Shapira04	333	439	78	1.26E-12	3.20E-05	5.02E-05
14-2-cCy3; src: reference pool of BY4716 strain; src: segregant from BY4716 x wild wine strain_Brem05_dyeSwap	483	92	18	9.41E-04	5.48E-05	9.49E-05
pho80Dpcl6Dpcl7D_Huang02	483	105	14	7.92E-02	2.67E-05	3.86E-05
YPD_1_d_30C; src: t=0<->1_d_Gasch00_stationaryPhase(y14)	479	1257	213	0.00E+00	3.14E-05	5.32E-05
yel028w_Hughes00	482	1	0	1.00E+00	4.17E-06	0.00E+00
pdr5 snq2 3uM 4 hr_Fleming99	458	12	1	1.00E+00	1.07E-05	9.62E-06
.24 mM H2O2- 190 minutes_Shapira04	333	96	23	3.17E-06	4.01E-05	6.49E-05
22-4-dCy3; src: reference pool of BY4716 strain; src: segregant from BY4716 x wild wine strain_Brem05_dyeSwap	483	53	4	8.13E-01	6.33E-05	1.16E-04
msn2/4 acid 10'_Causton01_acid	378	85	0	1.00E+00	1.83E-05	2.67E-05
ppr1_Hughes00	482	17	1	1.00E+00	3.37E-05	3.77E-05
y13-77 wt vs zap1 - 61 nM zinc_Lyons00	483	427	47	2.63E-02	4.03E-05	7.73E-05
phd1 (haploid)_Hughes00	482	6	0	1.00E+00	9.72E-06	1.17E-05
slt2D - 25C_Baetz01	483	172	23	2.02E-02	3.34E-05	5.90E-05
4-3-dCy5; src: segregant from BY4716 x wild wine strain RM11-1a<->reference pool of BY4716 strain_Yvert03_dyeSwap	482	51	4	7.93E-01	1.97E-05	3.07E-05
ost3_Hughes00	482	15	1	1.00E+00	1.46E-05	1.96E-05
swi5_Hughes00	482	11	9	2.25E-07	2.31E-04	1.85E-04
ymr044w_Hughes00	482	3	0	1.00E+00	6.58E-05	5.21E-05
10-1-cCy5; src: segregant from BY4716 x wild wine strain RM11-1a<->reference pool of BY4716 strain_Yvert03_dyeSwap	482	137	29	3.28E-06	5.98E-05	1.05E-04
y13-121 DY1457 (wild type) 3 mM vs. 61 nM zinc_Lyons00	483	574	70	3.99E-04	3.88E-05	6.63E-05
Peroxide 10'_Causton01_peroxide	386	108	3	9.99E-01	2.14E-05	2.92E-05
yml034w_Hughes00	482	4	0	1.00E+00	4.62E-05	6.53E-05
RM2-BY; src: independent culture of wild strain<->reference pool of BY4716 strain_Brem02_set2dyeSwap	460	422	13	1.00E+00	2.32E-05	3.48E-05
Ideker01_gal6-gal_Ideker01	470	267	36	3.15E-03	2.45E-05	3.82E-05
bub3 (haploid **2)_Hughes00	482	71	14	3.93E-03	3.18E-05	6.21E-05
yB14n205 CC LS 2A Leucine-Sulfate Chemostat Comparison_Saldanha04_UraSulPhoLeuComp	483	558	107	0.00E+00	5.19E-05	8.67E-05
yB8n085 S4Comp 34 hr 20 min Sulfate Batch vs Chemostat Comparison_Saldanha04_SulfateBatchChem	483	602	88	1.70E-08	2.41E-05	3.84E-05
1.4.d-BY; src: segregant from BY4716 x wild wine strain<->reference pool of BY4716 strain_Brem02_set1dyeSwap	483	420	53	1.10E-03	2.89E-05	4.56E-05
wild type 3; src: Exponentially growing wild type yeast strain_Belli04	443	79	1	1.00E+00	2.85E-05	5.60E-05
hpa3_Hughes00	482	30	4	4.40E-01	4.47E-05	8.35E-05
10-3-cCy5; src: segregant from BY4716 x wild wine strain RM11-1a<->reference pool of BY4716 strain_Yvert03_dyeSwap	482	179	47	4.47E-13	3.29E-05	5.56E-05
2.5mM DTT 030 min; src: time zero<->030 min_Gasch00_DTT(y13)	481	115	16	4.16E-02	2.76E-05	4.91E-05
1 mM Menadione (10 min)redo; src: time = 0 min<->time = 10 min_Gasch00_menadione	478	47	14	6.16E-05	6.49E-05	1.10E-04
Calcofluor white_Hughes00	482	35	2	9.48E-01	2.13E-05	1.84E-05
Heat 120'_Causton01_heat	385	50	1	1.00E+00	2.23E-05	3.17E-05
6-3-cCy3; src: reference pool of BY4716 strain; src: segregant from BY4716 x wild wine strain_Brem05_dyeSwap	483	155	20	4.29E-02	4.68E-05	9.58E-05
BY5Cy3; src: reference pool of BY4716 strain; src: parent strain BY4716_Brem05_dyeSwap	483	20	10	1.02E-05	1.06E-04	1.79E-04
100 microM BCS 60 min; src: CM66J low Cu++<->CM66J 100 microM BCS 60 min_Gross00	483	92	8	6.22E-01	2.58E-05	4.84E-05
ste2 (haploid)_Hughes00	482	9	1	1.00E+00	4.13E-05	4.75E-05
Lager beer fermentation 48 hours; src: 48 hours_Olesen02	475	59	3	9.57E-01	2.16E-05	3.15E-05
W303_U6_YPA_A; src: yeast polyA+ RNA_Williams02	482	1856	162	1.70E-01	2.66E-05	4.68E-05
ORourke03_WT_0.25MKCL_0_ORourke03	448	4	1	1.00E+00	8.71E-06	1.51E-05
wt, no treatment;whole organism;NONE;wildtype;37664; src: yeast_Takagi05	467	78	1	1.00E+00	1.37E-05	2.37E-05
sgs mms rep (7) C-20230; src: sgs mms rep (7) C-20230_Fry03	474	14	2	7.01E-01	3.84E-05	4.86E-05
yB4n052 P1Comp 09 hr 10 min Phosphate Batch vs Chemostat Comparison_Saldanha04_PhosphateBatchChem	483	39	6	2.04E-01	2.98E-05	4.60E-05
rpd3 delete H4(K5,8,12,16Q) 2; src: Strain RMY492_Sabet04	478	179	2	1.00E+00	1.70E-05	2.88E-05
y22n049 Ca 30min (1)_Yoshimoto02_Ca	447	587	108	0.00E+00	2.80E-05	5.11E-05
Wild type strain (W303-1A); src: Exponentially growing cells of W303-1A strain_Orlandi04	465	148	11	7.86E-01	2.37E-05	5.71E-05
18-1-dCy3; src: reference pool of BY4716 strain; src: segregant from BY4716 x wild wine strain_Brem05_dyeSwap	483	83	27	6.18E-10	3.35E-05	5.58E-05
yB7n051 S1Comp 05 hr 10 min Sulfate Batch vs Chemostat Comparison_Saldanha04_SulfateBatchChem	483	591	36	9.85E-01	3.23E-05	5.89E-05
YSX3_xylose_petite; src: Total RNA_Jin04	478	61	4	8.85E-01	2.13E-05	3.50E-05
tap42 15min_Duvel03_immediateRap	464	558	114	0.00E+00	2.70E-05	4.72E-05
gyp1_Hughes00	482	11	5	8.73E-03	1.55E-04	1.60E-04
DLJ 9; src: Saccharomyces cerevisiae DJ28<->Saccharomyces cerevisiae FY23_Jones03_dyeSwap	481	1267	84	9.90E-01	2.69E-05	5.06E-05
WT 45_Duvel03_delayedRap	465	163	37	1.07E-08	2.42E-05	3.89E-05
yB14n206 L1CompR 05 hr 15 min Leucine Batch vs Chemostat Comparison_Saldanha04_LeucineBatchChem	482	2123	118	1.00E+00	2.45E-05	4.72E-05
SH121_2H_B; src: Cell_Martin04	469	136	1	1.00E+00	1.62E-05	2.73E-05
9-3-dCy5; src: segregant from BY4716 x wild wine strain RM11-1a<->reference pool of BY4716 strain_Yvert03_dyeSwap	482	128	34	9.65E-10	4.61E-05	7.81E-05
y19-27 DBY7286 + 0.3 mM H2O2 - 30 min_CarmelHarel01	480	381	26	8.97E-01	2.43E-05	4.77E-05
alpha factor release sample017; src: asynchronous control<->17_Spellman98_alphaFactor	472	90	9	4.40E-01	5.22E-05	9.00E-05
t:110_Cho98	483	4	0	1.00E+00	1.37E-05	1.18E-05
100 microM CuSO4 30 min (B); src: CM66J low Cu++<->CM66J 100 microM CuSO4 30 min_Gross00	483	14	1	1.00E+00	3.30E-05	3.76E-05
yB14n207 L1CompR 07 hr 05 min Leucine Batch vs Chemostat Comparison_Saldanha04_LeucineBatchChem	482	1799	95	1.00E+00	2.31E-05	4.09E-05
yB14n209 L1CompR 11 hr 10 min Leucine Batch vs Chemostat Comparison_Saldanha04_LeucineBatchChem	482	1732	230	0.00E+00	3.15E-05	5.51E-05
fre6_Hughes00	482	2	0	1.00E+00	0.00E+00	0.00E+00
F82G pho4D 10 mM 1NaPP1 10min_Carroll01	482	394	101	0.00E+00	2.80E-05	5.30E-05
pch1_Hughes00	482	9	1	1.00E+00	6.18E-06	8.04E-06
IDI1 (tet promoter)_Hughes00	482	7	3	1.04E-01	3.47E-05	2.78E-05
rad6 (haploid)_Hughes00	482	116	24	3.95E-05	5.37E-05	1.01E-04
SS330 cells, time 30min; src: SS330, 30min CH1 Cy5<->yeast genomic DNA CH2 Cy3_Sapra04	473	216	55	8.88E-15	3.72E-05	6.70E-05
cdc15 200 min; src: asynchronous<->200 min_Spellman98_cdc15	448	315	35	4.50E-02	2.65E-05	4.21E-05
y22n075 Ca+FK 5min (2)_Yoshimoto02_Ca	447	451	90	4.44E-16	2.90E-05	5.22E-05
.24 mM H2O2- 055 minutes_Shapira04	333	646	128	0.00E+00	3.45E-05	5.81E-05
abf1-1 microarray#1; src: abf1-1 shift from 30 to 36 degree (45min)<->wild type shift from 30 to 36 degree (45min)_Miyake04	483	79	11	1.02E-01	2.73E-05	4.91E-05
yB14n210 L1CompR 13 hr 10 min Leucine Batch vs Chemostat Comparison_Saldanha04_LeucineBatchChem	482	2832	319	0.00E+00	3.11E-05	5.77E-05
yB14n248 L2 CompR 08 hr 58 min Leucine Batch vs Chemostat Comparison_Saldanha04_LeucineBatchChem	482	400	18	9.99E-01	1.94E-05	3.25E-05
1-3-dCy5; src: segregant from BY4716 x wild wine strain RM11-1a<->reference pool of BY4716 strain_Yvert03_dyeSwap	482	108	16	2.65E-02	4.73E-05	8.87E-05
yB14n099 U2 Comp 10 hr 05 min Uracil Batch vs Chemostat Comparison_Saldanha04_UracilBatchChem	483	1192	162	2.93E-13	3.29E-05	6.12E-05
ymr293c_Hughes00	482	80	27	2.43E-10	5.59E-05	9.00E-05
ymr040w_Hughes00	482	5	2	3.43E-01	1.71E-04	1.81E-04
MBA:MEXP:88_deNadal04	472	129	25	6.64E-05	2.69E-05	3.50E-05
6-7-dCy5; src: segregant from BY4716 x wild wine strain RM11-1a<->reference pool of BY4716 strain_Yvert03_dyeSwap	482	97	11	2.57E-01	2.91E-05	5.16E-05
ymr029c_Hughes00	482	1	1	1.00E+00	0.00E+00	0.00E+00
PPH22 WT 45_Duvel03_delayedRap	465	155	26	4.99E-04	2.20E-05	3.06E-05
1-3-dCy3; src: reference pool of BY4716 strain; src: segregant from BY4716 x wild wine strain_Brem05_dyeSwap	483	83	14	1.49E-02	2.47E-05	3.63E-05
yB14n211 L1CompR 15 hr 00 min Leucine Batch vs Chemostat Comparison_Saldanha04_LeucineBatchChem	482	1649	227	0.00E+00	3.49E-05	5.93E-05
Anaerobic sulfur limited 2; src: chemostat culture_Tai05	473	97	7	8.19E-01	2.43E-05	5.21E-05
MBA:MEXP:87_deNadal04	472	270	38	7.02E-04	2.69E-05	4.41E-05
pcl6D_Huang02	483	21	2	8.30E-01	2.27E-05	3.89E-05
dtt 120 min; src: pool<->dtt 120_Gasch00_DTT(y14)	480	157	23	7.25E-03	2.68E-05	4.24E-05
leu3 delta C-lim1; src: Chemostat sampled cells_Boer05	471	106	10	5.04E-01	3.39E-05	6.26E-05
wt + mms (4-C-20157); src: wt + mms (4-C-20157)_Fry03	474	26	3	6.45E-01	2.60E-05	3.83E-05
WT, Gal batch, 0 min #1; src: Total RNA from aerobic cultivation on galactose_Bro03	478	139	7	9.76E-01	2.46E-05	4.56E-05
RM2Cy3_2; src: reference pool of BY4716 strain; src: parent wild isolate RM11-1a_Brem05_dyeSwap	483	173	6	9.99E-01	2.47E-05	3.86E-05
W303_WT_YPD_A; src: yeast polyA+ RNA_Williams02	482	2024	104	1.00E+00	2.65E-05	4.64E-05
26-2-dCy3; src: reference pool of BY4716 strain; src: segregant from BY4716 x wild wine strain_Brem05_dyeSwap	483	107	24	1.01E-05	2.06E-05	3.23E-05
ste12 (haploid)_Hughes00	482	11	2	6.04E-01	5.31E-05	1.23E-04
ecm1 (**3)_Hughes00	482	1	1	1.00E+00	0.00E+00	0.00E+00
mbp1_Hughes00	482	3	1	1.00E+00	1.41E-05	1.65E-05
CENPK113.7D N-lim2; src: chemostat sampled cells_Boer05	471	79	5	8.97E-01	2.03E-05	2.76E-05
Roberts00_wt 50 nM aF, 120 min_Roberts00	483	423	74	1.10E-10	3.51E-05	5.80E-05
TPK3-2ndVal_Robertson00	281	95	0	1.00E+00	1.68E-05	2.84E-05
ORourke03_sho1_0.5MKCl_020_ORourke03	448	316	85	0.00E+00	2.81E-05	4.57E-05
yB8n082 S4Comp 13 hr 05 min Sulfate Batch vs Chemostat Comparison_Saldanha04_SulfateBatchChem	483	460	82	2.88E-12	2.38E-05	3.75E-05
erd1_Hughes00	482	24	1	1.00E+00	4.09E-05	4.49E-05
msn2/4 acid 0'_Causton01_acid	378	126	2	1.00E+00	1.96E-05	3.27E-05
H4delta(2-26) 2; src: Strain NSY438_Sabet04	478	161	4	1.00E+00	1.83E-05	3.62E-05
yB4n092 P2Comp 19 hr 45 min Phosphate Batch vs Chemostat Comparison2_Saldanha04_PhosphateBatchChem	483	620	55	2.93E-01	2.27E-05	3.58E-05
Roberts00_GAL-STE11-4, 3 hrs. gal_Roberts00	483	239	32	5.25E-03	4.37E-05	7.58E-05
Elutriation2:Sample2:Time4.0hrs; src: Ref Pool<->2.2.9_Spellman98_elutriation	472	18	2	7.80E-01	4.51E-05	4.98E-05
ORourke03_ssk1ste11_1MKCL_120_ORourke03	448	196	54	4.44E-16	3.67E-05	6.81E-05
WT1val_Robertson00	281	98	0	1.00E+00	1.68E-05	2.81E-05
13-3-bCy3; src: reference pool of BY4716 strain; src: segregant from BY4716 x wild wine strain_Brem05_dyeSwap	483	154	44	1.12E-13	3.83E-05	7.38E-05
rpn4 80uM 1 hr_Fleming99	458	57	20	6.34E-08	1.81E-05	2.26E-05
delta sus1-1; src: Exponentially growing sus1 mutant yeast strain_RodriguezNavarro04	460	24	0	1.00E+00	2.67E-05	3.67E-05
Aerobic nitrogen limited 2; src: chemostat culture_Tai05	473	78	5	8.93E-01	2.05E-05	2.77E-05
zero2_Jelinsky00	483	140	1	1.00E+00	1.72E-05	2.65E-05
Nitrogen Depletion 8 h; src: 0 h<->8 h_Gasch00_Ndepletion	483	546	127	0.00E+00	3.27E-05	5.96E-05
yel044w_Hughes00	482	113	21	6.08E-04	3.06E-05	4.02E-05
mrt4_Hughes00	482	94	17	3.15E-03	3.90E-05	7.77E-05
ORourke03_pbs2_0.5MKCl_040_ORourke03	448	279	56	1.55E-10	2.80E-05	4.25E-05
1.5 mM diamide (60 min); src: time = 0 min<->time = 60 min_Gasch00_diamideTreatment	479	397	77	1.32E-13	2.75E-05	4.27E-05
BYB-BY; src: independent culture of BY4716<->reference pool of BY4716 strain_Brem02_set2dyeSwap	460	14	3	3.18E-01	6.23E-05	8.17E-05
Primig00_SK1a alpha 6h_Primig00	479	14	2	6.94E-01	2.19E-05	3.63E-05
top1 (haploid)_Hughes00	482	7	2	4.45E-01	1.25E-04	1.91E-04
wt 250uM 4 hr_Fleming99	458	94	7	8.03E-01	2.41E-05	4.93E-05
7.1.d-BY; src: segregant from BY4716 x wild wine strain<->reference pool of BY4716 strain_Brem02_set1dyeSwap	483	124	5	9.93E-01	2.89E-05	3.98E-05
ORourke03_WT_1MKCL_120_ORourke03	448	296	62	1.80E-12	2.98E-05	5.28E-05
RMB-BY; src: independent culture of wild strain<->reference pool of BY4716 strain_Brem02_set2dyeSwap	460	258	8	1.00E+00	2.73E-05	3.87E-05
ORourke03_WT_1Msorb_010_ORourke03	448	235	41	3.32E-06	2.42E-05	3.63E-05
ORourke03_hog1_0.125MKCl_005_ORourke03	448	77	8	4.28E-01	4.20E-05	7.90E-05
NaCl 0'_Causton01_NaCl	392	90	2	1.00E+00	1.50E-05	2.73E-05
filament07; src: filamentous-form 7 hour<->yeast-form_Prinz04	483	909	88	4.43E-02	3.02E-05	5.44E-05
yB8n063 03II01 batch p9_Brauer05_batch1	467	984	122	1.72E-07	2.34E-05	3.92E-05
ORourke03_ssk1ste11_1MKCL_180_ORourke03	448	140	34	9.78E-09	3.18E-05	6.51E-05
Aerobic nitrogen limited 1; src: chemostat culture_Tai05	473	74	5	8.68E-01	2.03E-05	2.84E-05
10-2-dCy3; src: reference pool of BY4716 strain; src: segregant from BY4716 x wild wine strain_Brem05_dyeSwap	483	77	12	4.38E-02	5.53E-05	9.39E-05
hda1 diff_Bernstein00_HDACsin3sap30ume6hda1hos2hos3	408	3	0	1.00E+00	1.13E-05	1.60E-05
yB14n097r U2 Comp 08 hr 10 min Uracil Batch vs Chemostat Comparison (rescan)_Saldanha04_UracilBatchChem	483	793	87	1.83E-03	3.24E-05	5.92E-05
MD_II_21_min_Shapira04	333	121	20	2.58E-03	4.10E-05	5.98E-05
rsc3-2 b2_Angus01	474	746	60	5.93E-01	2.46E-05	4.93E-05
yB8n080r S4Comp 11 hr 00 min Sulfate Batch vs Chemostat Comparison (rescan)_Saldanha04_SulfateBatchChem	483	476	74	2.49E-08	2.55E-05	4.10E-05
yB14n221 U3Comp 11 hr 10 min Uracil Batch vs Chemostat Comparison_Saldanha04_UracilBatchChem	483	1186	135	7.36E-06	2.80E-05	4.98E-05
PMI40 deletion strain, 0.75 g/L initial mannose, repeat 3/3; src: Total RNA from an aerobic batch culture of a pmi40 deletion strain_Pitkanen04	471	129	12	5.00E-01	2.99E-05	5.65E-05
rpn4 8uM 2 hr_Fleming99	458	2	0	1.00E+00	5.00E-05	5.00E-05
yap7_Hughes00	482	1	0	1.00E+00	0.00E+00	0.00E+00
9-4-dCy5; src: segregant from BY4716 x wild wine strain RM11-1a<->reference pool of BY4716 strain_Yvert03_dyeSwap	482	230	44	1.10E-07	3.20E-05	5.30E-05
DBY8778(wt)_stationary_phase_9hours; src: DBY8778(wt)_stationary_phase_9hours<->reference_Segal03_stationaryPhaseYPL230W	472	1040	175	0.00E+00	3.20E-05	5.60E-05
PHO81c vs. wild type, exp.2; src: Cy3-labeled cDNA from NBW7 mRNA in YPAD<->Cy5-labeled cDNA from NOF1(PHO81c) mRNA in YPAD_Ogawa00_set1	474	236	34	1.17E-03	3.37E-05	6.03E-05
Alkali 0' (B)_Causton01_alkali	378	114	0	1.00E+00	1.89E-05	2.79E-05
YSS89, T=60, c; src: Yeast_Schawalder04	465	155	2	1.00E+00	1.45E-05	2.52E-05
ORourke03_WT_0.0625MKCl_002.5_ORourke03	448	78	10	1.74E-01	2.56E-05	3.95E-05
ORourke03_pbs2_0.5MKCl_0_ORourke03	448	26	0	1.00E+00	1.78E-05	3.02E-05
YSS89, T=60; src: Yeast_Schawalder04	465	153	2	1.00E+00	1.54E-05	2.56E-05
Acid 60'_Causton01_acid	378	109	3	9.98E-01	1.98E-05	2.99E-05
DBY7286 Low-Pi vs. High-Pi; src: Cy3-labeled cDNA from DBY7286 mRNA in YPAD+Pi<->Cy5-labeled cDNA from DBY7286 mRNA in YPAD-Pi_Ogawa00_set2	474	211	45	2.29E-09	2.89E-05	4.79E-05
rho0 vs rtg1 rho_Epstein00	483	1	0	1.00E+00	0.00E+00	0.00E+00
6.6.d-BY; src: segregant from BY4716 x wild wine strain<->reference pool of BY4716 strain_Brem02_set1dyeSwap	483	107	3	9.99E-01	3.00E-05	3.51E-05
WT Per_Cohen02	462	68	3	9.80E-01	2.15E-05	4.73E-05
cdc15 080 min; src: Asynchronous<->80 minutes_Spellman98_cdc15	448	128	9	8.20E-01	2.22E-05	3.55E-05
Nitrogen Depletion 2 h; src: 0 h<->2 h_Gasch00_Ndepletion	483	251	80	0.00E+00	7.87E-05	1.12E-04
6-5-dCy5; src: segregant from BY4716 x wild wine strain RM11-1a<->reference pool of BY4716 strain_Yvert03_dyeSwap	482	215	48	1.21E-10	2.58E-05	3.97E-05
pph22 75_Duvel03_delayedRap	465	368	77	1.33E-15	2.92E-05	5.31E-05
Fink98_ste12_Madhani99	421	127	1	1.00E+00	1.61E-05	2.61E-05
BCNU_Jelinsky00	483	93	12	1.28E-01	2.02E-05	3.07E-05
SH121_6H_B; src: Cell_Martin04	469	138	4	9.99E-01	1.59E-05	2.67E-05
AUR1 (tet promoter)_Hughes00	482	29	5	2.02E-01	2.34E-05	3.28E-05
Fink98_WT WT_Madhani99	421	89	3	9.97E-01	1.80E-05	2.73E-05
TPK3-1stVal_Robertson00	281	79	0	1.00E+00	1.67E-05	2.57E-05
ste24 (haploid)_Hughes00	482	31	27	0.00E+00	1.79E-04	1.59E-04
Anaerobic sulfur limited 3; src: chemostat culture_Tai05	473	94	4	9.86E-01	1.64E-05	2.52E-05
Roberts00_kss1D wt_Roberts00	483	3	1	1.00E+00	5.74E-05	4.58E-05
RPN4 MMS_Jelinsky00	483	92	12	1.21E-01	2.62E-05	4.62E-05
wt, MMS;whole organism;MMS;wildtype;37666; src: yeast_Takagi05	467	71	2	9.98E-01	1.57E-05	2.73E-05
ase1 (**12)_Hughes00	482	102	72	0.00E+00	1.40E-04	1.36E-04
15-2-dCy5; src: segregant from BY4716 x wild wine strain RM11-1a<->reference pool of BY4716 strain_Yvert03_dyeSwap	482	117	21	9.97E-04	4.55E-05	8.23E-05
WT, Gal batch, 60 min, LiCl; src: Total RNA from aerobic cultivation on galactose with LiCl_Bro03	478	94	7	7.93E-01	2.00E-05	3.07E-05
H2O2_II_7_min_Shapira04	333	95	17	2.69E-03	4.34E-05	7.61E-05
yap2 Cad_Cohen02	462	102	7	8.58E-01	2.98E-05	6.63E-05
gal83_Hughes00	482	231	16	8.47E-01	2.44E-05	4.21E-05
tap42-109 90_Duvel03_delayedRap	465	593	107	0.00E+00	2.91E-05	5.25E-05
yer084w_Hughes00	482	2	0	1.00E+00	9.93E-06	3.48E-06
wt 80uM 1 hr_Fleming99	458	157	6	9.98E-01	1.70E-05	2.37E-05
ORourke03_ste11_0.0625MKCl_015_ORourke03	448	80	5	8.96E-01	2.51E-05	4.45E-05
ymr237w_Hughes00	482	26	18	3.13E-13	1.58E-04	1.61E-04
ORourke03_sho1_0.5MKCl_010_ORourke03	448	301	59	1.20E-10	2.73E-05	4.08E-05
25-3-dCy3; src: reference pool of BY4716 strain; src: segregant from BY4716 x wild wine strain_Brem05_dyeSwap	483	77	8	4.30E-01	2.43E-05	3.43E-05
WT_N69R_Chitikila02	466	19	3	4.61E-01	3.49E-05	5.54E-05
Acid 80'_Causton01_acid	378	72	2	9.97E-01	1.88E-05	2.71E-05
MD_II_35_min_Shapira04	333	104	18	2.78E-03	3.53E-05	5.46E-05
Roberts00_wt 15.8 nM aF, 30 min_Roberts00	483	129	8	9.06E-01	3.49E-05	4.82E-05
MMS_Hughes00	482	385	84	0.00E+00	3.14E-05	5.99E-05
WT 120_Duvel03_delayedRap	465	807	156	0.00E+00	3.44E-05	6.43E-05
RM1Cy3_2; src: reference pool of BY4716 strain; src: parent wild isolate RM11-1a_Brem05_dyeSwap	483	176	6	9.99E-01	2.62E-05	3.60E-05
ORourke03_ssk1ste11_0.5MKCl_040_ORourke03	448	78	22	4.88E-07	2.28E-05	3.17E-05
WT_F182V_Chitikila02	466	131	20	8.36E-03	2.71E-05	4.48E-05
yB8n093 batch 02X25 3_Brauer05_batch2	464	23	2	8.62E-01	2.82E-05	3.03E-05
yB14n076 L2 Comp 11 hr 04 min Leucine Batch vs Chemostat Comparison_Saldanha04_LeucineBatchChem	482	1881	259	0.00E+00	3.35E-05	5.90E-05
.24 mM H2O2- 085 minutes_Shapira04	333	334	75	0.00E+00	3.00E-05	4.77E-05
29C +1M sorbitol to 33C + 1M sorbitol - 5 min; src: time = 0 at 29C + 1M sorbitol<->time = 15 mintues after shift to 33C + 1M sorbitol_Gasch00_HSmild	483	515	97	4.44E-16	2.71E-05	4.70E-05
MBA:MEXP:2410_deNadal04	472	167	17	2.57E-01	3.09E-05	4.79E-05
DT_V161R_K_Chitikila02	466	169	14	6.14E-01	3.22E-05	4.67E-05
yB8n044 Low-D chemostat vs. High-D chemostat_Brauer05_batch1	467	441	63	5.09E-06	2.62E-05	4.68E-05
5-1-dCy3; src: reference pool of BY4716 strain; src: segregant from BY4716 x wild wine strain_Brem05_dyeSwap	483	102	25	1.18E-06	4.37E-05	8.00E-05
Roberts00_fus3D tec1D wt_Roberts00	483	8	3	1.32E-01	1.23E-04	2.03E-04
abf1-1 microarray#3; src: abf1-1 shift from 30 to 36 degree (45min)<->wild type shift from 30 to 36 degree (45min)_Miyake04	483	47	10	1.16E-02	3.50E-05	4.56E-05
By1Cy3; src: reference pool of BY4716 strain; src: parent strain BY4716_Brem05_dyeSwap	483	4	0	1.00E+00	2.82E-05	2.89E-05
yel020c_Hughes00	482	3	0	1.00E+00	2.48E-05	2.47E-05
SS330 cells, time 60min; src: SS330, 60min CH1 Cy5<->yeast genomic DNA CH2 Cy3_Sapra04	473	108	20	8.47E-04	3.17E-05	5.50E-05
yhr034c_Hughes00	482	72	9	2.22E-01	4.21E-05	6.76E-05
cdc15 190 min; src: asynchronous<->190 min_Spellman98_cdc15	448	119	15	9.49E-02	2.87E-05	4.49E-05
yB14n096 U2 Comp 07 hr 10 min Uracil Batch vs Chemostat Comparison_Saldanha04_UracilBatchChem	483	633	29	1.00E+00	2.56E-05	4.72E-05
constant 0.32 mM H2O2 (160 min) redo; src: time = 0 min<->time = 160 min_Gasch00_HOtimeCourse	472	131	50	0.00E+00	3.50E-05	5.26E-05
YSS37, T=30, b; src: Yeast_Schawalder04	465	145	2	1.00E+00	1.63E-05	2.70E-05
WT, Gal batch, 20 min, LiCl; src: Total RNA from aerobic cultivation on galactose with LiCl_Bro03	478	130	8	9.17E-01	2.21E-05	4.23E-05
DBY8778(wt)_stationary_phase_7hours; src: DBY8778(wt)_stationary_phase_7hours<->reference_Segal03_stationaryPhaseYPL230W	472	1026	172	0.00E+00	3.08E-05	5.37E-05
cka2_Hughes00	482	47	20	9.89E-10	2.29E-05	3.07E-05
2-6-dCy5; src: segregant from BY4716 x wild wine strain RM11-1a<->reference pool of BY4716 strain_Yvert03_dyeSwap	482	53	3	9.36E-01	2.35E-05	2.97E-05
7.2.c-BY; src: segregant from BY4716 x wild wine strain<->reference pool of BY4716 strain_Brem02_set1dyeSwap	483	226	8	1.00E+00	2.79E-05	3.83E-05
yel008w_Hughes00	482	1	0	1.00E+00	1.04E-04	0.00E+00
WT vs F82G 1_Carroll01	482	5	1	1.00E+00	1.02E-05	1.11E-05
ymr269w_Hughes00	482	34	3	7.73E-01	2.94E-05	3.67E-05
MAC1-up (B); src: CM66J low Cu++<->CM66J#2 (Mac1-H279Q) low Cu++_Gross00	483	959	68	9.24E-01	2.64E-05	4.56E-05
YSS89, T=0, c; src: Yeast_Schawalder04	465	96	3	9.98E-01	1.53E-05	2.44E-05
BY1-BY; src: independent culture of BY4716<->reference pool of BY4716 strain_Brem02_set2dyeSwap	460	8	0	1.00E+00	2.95E-05	2.21E-05
p1ae1a36_Ferea99	459	131	15	1.63E-01	3.72E-05	7.46E-05
y12-122 DY1457 (wild type) 3 mM vs. 76 nM zinc_Lyons00	483	519	65	3.27E-04	4.30E-05	7.60E-05
y74.4.53_Yun00	472	29	5	2.02E-01	4.51E-05	7.28E-05
6-3-cCy5; src: segregant from BY4716 x wild wine strain RM11-1a<->reference pool of BY4716 strain_Yvert03_dyeSwap	482	57	6	4.94E-01	3.83E-05	6.27E-05
Hypo-osmotic shock -30 minutes; src: time = 0 in 1M sorbitol<->time = 30 minutes after shift to YPD_Gasch00_hypo-osmotic	482	84	7	6.83E-01	3.20E-05	6.90E-05
29C to 33C - 15 min; src: time = 0 at 29C<->time = 15 mintues after shift to 33C_Gasch00_HS29-33	483	419	93	0.00E+00	2.65E-05	4.16E-05
y19-29 DBYtrr1 + 0.3 mM H2O2 - 30 min_CarmelHarel01	480	167	32	8.78E-06	3.34E-05	5.08E-05
lpz8cu_Keller01	482	83	7	6.71E-01	2.47E-05	4.37E-05
pcl8D_Huang02	483	7	0	1.00E+00	3.06E-05	2.34E-05
6.5.d-BY; src: segregant from BY4716 x wild wine strain<->reference pool of BY4716 strain_Brem02_set1dyeSwap	483	251	9	1.00E+00	2.89E-05	4.14E-05
ORourke03_ssk1ste11_0.0625MKCl_005_ORourke03	448	63	8	2.42E-01	3.23E-05	8.20E-05
yml011c_Hughes00	482	2	0	1.00E+00	0.00E+00	0.00E+00
erg2_Hughes00	482	228	121	0.00E+00	9.36E-05	1.27E-04
pdr5 snq2 8uM 1 hr_Fleming99	458	85	2	9.99E-01	1.50E-05	2.48E-05
YPD_12_h_30C; src: t=0<->12_h_Gasch00_stationaryPhase(y14)	479	1152	209	0.00E+00	3.16E-05	5.59E-05
C406A, MMS;whole organism;MMS;TFIIH mutant C406A;37673; src: yeast_Takagi05	467	104	2	1.00E+00	1.59E-05	2.84E-05
yml033w_Hughes00	482	2	1	1.00E+00	2.68E-05	2.68E-05
NaCl 30'_Causton01_NaCl	392	51	1	1.00E+00	1.35E-05	1.78E-05
Amino acid + adenine starvation 4 h; src: t=0<->4 h_Gasch00_adenineStarvation	481	214	76	0.00E+00	7.19E-05	1.07E-04
t:20_Cho98	483	14	0	1.00E+00	7.84E-06	8.92E-06
.24 mM H2O2- 063 minutes/redo_Shapira04	333	219	42	7.55E-08	3.12E-05	4.25E-05
17-4-aCy5; src: segregant from BY4716 x wild wine strain RM11-1a<->reference pool of BY4716 strain_Yvert03_dyeSwap	482	95	3	9.97E-01	1.94E-05	3.96E-05
18-2-dCy3; src: reference pool of BY4716 strain; src: segregant from BY4716 x wild wine strain_Brem05_dyeSwap	483	173	37	7.39E-08	2.97E-05	4.13E-05
cup5_Hughes00	482	96	14	4.35E-02	3.82E-05	4.98E-05
yB7n057 S1Comp 18 hr 00 min Sulfate Batch vs Chemostat Comparison_Saldanha04_SulfateBatchChem	483	925	127	2.06E-10	2.70E-05	4.54E-05
YSS37, T=30, c; src: Yeast_Schawalder04	465	151	2	1.00E+00	1.56E-05	2.61E-05
8-7-bCy5; src: segregant from BY4716 x wild wine strain RM11-1a<->reference pool of BY4716 strain_Yvert03_dyeSwap	482	99	10	4.09E-01	2.52E-05	3.80E-05
RHO1 (tet promoter)_Hughes00	482	3	0	1.00E+00	1.49E-06	2.10E-06
Ideker01_gal80+gal_Ideker01	470	108	7	8.86E-01	3.44E-05	6.31E-05
KAR2 (tet promoter)_Hughes00	482	228	35	2.95E-04	2.30E-05	3.62E-05
t:10_Cho98	483	1	0	1.00E+00	1.03E-05	0.00E+00
cdc15 180 min; src: asynchronous<->180 min_Spellman98_cdc15	448	256	42	1.14E-05	3.24E-05	5.24E-05
PMI40 deletion strain, 5 g/L initial mannose, repeat 2/3; src: Total RNA from an aerobic batch culture of a pmi40 deletion strain_Pitkanen04	471	93	14	4.03E-02	2.88E-05	5.48E-05
ORourke03_WT_0.5MKCl_090_ORourke03	448	118	5	9.89E-01	2.28E-05	4.46E-05
Hardwick00_amino acid starvation 90 min_Hardwick00	462	4019	425	0.00E+00	3.06E-05	5.52E-05
ORourke03_ssk1_0.0625MKCl_0_ORourke03	448	42	2	9.71E-01	1.12E-05	2.07E-05
wt 250uM 2 hr_Fleming99	458	75	5	8.79E-01	1.64E-05	2.02E-05
Primig00_W303a a t 0_Primig00	479	22	5	9.73E-02	2.10E-05	2.59E-05
.24 mM H2O2- 070 minutes_Shapira04	333	367	88	0.00E+00	3.44E-05	5.37E-05
Hardwick00_rapamycin diploid 120 min_Hardwick00	462	2706	305	4.44E-16	3.10E-05	5.61E-05
pcl7D_Huang02	483	4	0	1.00E+00	3.25E-05	3.31E-05
1 mM Menadione (160 min) redo; src: time = 0 min<->time = 160 min_Gasch00_menadione	478	172	34	2.13E-06	3.84E-05	6.01E-05
pdr5 snq2 8uM 4 hr_Fleming99	458	80	3	9.92E-01	1.79E-05	3.83E-05
H2O2_II_49_min_Shapira04	333	393	93	0.00E+00	3.73E-05	5.88E-05
cdc15 100 min; src: asynchronous<->100 min_Spellman98_cdc15	448	271	31	4.34E-02	2.46E-05	4.07E-05
RM3-BY; src: independent culture of wild strain<->reference pool of BY4716 strain_Brem02_set2dyeSwap	460	368	12	1.00E+00	2.39E-05	3.47E-05
Aerobic sulfur limited 2; src: chemostat culture_Tai05	473	83	6	8.23E-01	1.97E-05	2.77E-05
Roberts00_ste7D wt_Roberts00	483	57	4	8.50E-01	2.76E-05	4.72E-05
Aerobic phosphorus limited 1; src: chemostat culture_Tai05	473	86	5	9.31E-01	2.17E-05	3.18E-05
3-5-dCy3; src: reference pool of BY4716 strain; src: segregant from BY4716 x wild wine strain_Brem05_dyeSwap	483	63	11	2.82E-02	5.40E-05	1.03E-04
19-2-cCy3; src: reference pool of BY4716 strain; src: segregant from BY4716 x wild wine strain_Brem05_dyeSwap	483	43	7	1.29E-01	7.28E-05	1.24E-04
3-3-dCy5; src: segregant from BY4716 x wild wine strain RM11-1a<->reference pool of BY4716 strain_Yvert03_dyeSwap	482	61	6	5.56E-01	3.03E-05	5.21E-05
Elutriation2:Sample2:Time5.5hrs; src: Ref Pool<->2.2.12_Spellman98_elutriation	472	30	3	7.09E-01	2.68E-05	3.87E-05
Roberts00_fus3D wt_Roberts00	483	33	7	4.58E-02	3.34E-05	5.20E-05
cdc15 120 min; src: asynchronous<->120 min_Spellman98_cdc15	448	327	33	1.39E-01	2.57E-05	3.75E-05
H4delta(2-26) 1; src: Strain NSY438_Sabet04	478	148	4	1.00E+00	1.71E-05	2.74E-05
Roberts00_bni1D 50 nM aF, 120 min_Roberts00	483	115	13	2.16E-01	5.57E-05	8.81E-05
ymr031w-a_Hughes00	482	133	103	0.00E+00	1.36E-04	1.40E-04
yB14n215r U3Comp 05 hr 10 min Uracil Batch vs Chemostat Comparison (rescan)_Saldanha04_UracilBatchChem	483	786	31	1.00E+00	2.44E-05	4.38E-05
YPD 1 d (25C); src: t=0<->1 d_Gasch00_stationaryPhase(y12)	483	744	147	0.00E+00	3.21E-05	5.62E-05
RM1Cy3_1; src: reference pool of BY4716 strain; src: parent wild isolate RM11-1a_Brem05_dyeSwap	483	177	16	4.62E-01	2.72E-05	4.17E-05
y11n17 cell cycle-alpha factor, fkh1, fkh2 000min_Zhu00	19	1	0	1.00E+00	1.19E-05	0.00E+00
t:160_Cho98	483	15	0	1.00E+00	1.18E-05	1.46E-05
delta grx5 1; src: Exponentially growing grx5 mutant yeast strain_Belli04	443	43	0	1.00E+00	2.00E-05	3.29E-05
2-5-dCy5; src: segregant from BY4716 x wild wine strain RM11-1a<->reference pool of BY4716 strain_Yvert03_dyeSwap	482	50	7	2.15E-01	2.75E-05	3.85E-05
3-4-dCy5; src: segregant from BY4716 x wild wine strain RM11-1a<->reference pool of BY4716 strain_Yvert03_dyeSwap	482	103	16	1.79E-02	3.86E-05	7.18E-05
ade1_Hughes00	482	1	0	1.00E+00	3.13E-05	0.00E+00
8-1-aCy3; src: reference pool of BY4716 strain; src: segregant from BY4716 x wild wine strain_Brem05_dyeSwap	483	113	17	1.86E-02	2.77E-05	3.46E-05
Aerobic sulfur limited 3; src: chemostat culture_Tai05	473	92	8	6.39E-01	1.77E-05	2.49E-05
Anaerobic carbon limited 2; src: chemostat culture_Tai05	473	184	12	9.00E-01	2.85E-05	6.73E-05
PPH22 WT 75_Duvel03_delayedRap	465	325	56	3.94E-08	2.50E-05	3.88E-05
ubr2_Hughes00	482	7	1	1.00E+00	2.78E-05	3.45E-05
yB14n237 CC PU 1B Phosphate-Uracil Chemostat Comparison_Saldanha04_UraSulPhoLeuComp	483	280	39	8.99E-04	3.60E-05	6.32E-05
25 deg growth; src: 33 deg<->25 deg_Gasch00_steadyState(y13)	481	25	5	1.38E-01	5.11E-05	1.04E-04
2mM MD 000min_Shapira04	333	188	44	4.73E-11	6.14E-05	8.72E-05
.24 mM H2O2- 030 minutes_Shapira04	333	142	26	8.92E-05	4.28E-05	6.63E-05
7-6-cCy3; src: reference pool of BY4716 strain; src: segregant from BY4716 x wild wine strain_Brem05_dyeSwap	483	113	21	6.15E-04	3.96E-05	8.32E-05
YSS89, T=0, b; src: Yeast_Schawalder04	465	95	4	9.87E-01	1.90E-05	3.13E-05
Ideker01_gal3-gal_Ideker01	470	260	51	4.67E-09	2.56E-05	3.98E-05
5-5-dCy5; src: segregant from BY4716 x wild wine strain RM11-1a<->reference pool of BY4716 strain_Yvert03_dyeSwap	482	81	12	6.03E-02	3.80E-05	6.61E-05
pdr5 snq2 30uM 2 hr_Fleming99	458	145	9	9.23E-01	1.83E-05	2.89E-05
Roberts00_bni1D wt_Roberts00	483	40	1	1.00E+00	1.98E-05	2.71E-05
his3_10mm3AT Mean Ratio (Mar: Rosetta datasets)_Marton98	453	50	7	2.11E-01	3.79E-05	9.15E-05
YPD_5_d_30C; src: t=0<->5_d_Gasch00_stationaryPhase(y14)	479	372	78	1.33E-15	3.82E-05	6.88E-05
cdc15 160 min; src: asynchronous<->160 min_Spellman98_cdc15	448	341	42	5.27E-03	2.87E-05	4.76E-05
y74.4.53_Protchenko01	472	29	5	2.02E-01	4.51E-05	7.28E-05
alpha factor release sample014; src: asynchronous control<->14_Spellman98_alphaFactor	472	291	49	8.66E-07	4.26E-05	7.00E-05
Ideker01_gal3+gal_Ideker01	470	212	44	1.17E-08	3.23E-05	5.46E-05
pho80 mutant vs wild type; src: Cy3-labeled cDNA from NBW7 mRNA in YPAD<->Cy5-labeled cDNA from NBD80-1(pho80) mRNA in YPAD_Ogawa00_set1	474	109	15	5.47E-02	3.45E-05	7.45E-05
Fink98_ste12 ste12_Madhani99	421	97	3	9.98E-01	1.78E-05	2.70E-05
17-4-aCy3; src: reference pool of BY4716 strain; src: segregant from BY4716 x wild wine strain_Brem05_dyeSwap	483	64	20	3.42E-07	7.47E-05	1.35E-04
delKIN82_heat shock_30min; src: delKIN82_heat shock_30min<->reference_Segal03_HSkin82	456	636	95	4.59E-10	3.17E-05	5.64E-05
CCCP, 90 min_Epstein00	483	1	1	1.00E+00	0.00E+00	0.00E+00
d_cna_fk506_1ug Mean Ratio (Mar: Rosetta datasets)_Marton98	453	50	5	5.80E-01	3.92E-05	8.98E-05
cue1_Hughes00	482	2	0	1.00E+00	8.76E-06	8.76E-06
14-1-bCy3; src: reference pool of BY4716 strain; src: segregant from BY4716 x wild wine strain_Brem05_dyeSwap	483	149	18	9.11E-02	2.17E-05	3.28E-05
yB14n241 CC UL 1A Uracil-Leucine Chemostat Comparison_Saldanha04_UraSulPhoLeuComp	483	1392	113	5.35E-01	2.25E-05	4.06E-05
yB8n096 batch 02X25 6_Brauer05_batch2	464	946	176	0.00E+00	3.32E-05	5.54E-05
YSS89, T=40, c; src: Yeast_Schawalder04	465	156	2	1.00E+00	1.53E-05	2.52E-05
sit4 120_Duvel03_delayedRap	465	691	125	0.00E+00	3.08E-05	5.86E-05
yB4n078 P2Comp 07 hr 15 min Phosphate Batch vs Chemostat Comparison2_Saldanha04_PhosphateBatchChem	483	349	21	9.66E-01	2.22E-05	4.05E-05
WT Con_Cohen02	462	103	6	9.36E-01	2.99E-05	6.85E-05
C403A, MMS;whole organism;MMS;TFIIH mutant C403A;37669; src: yeast_Takagi05	467	108	2	1.00E+00	1.72E-05	2.85E-05
YPD_4_h_30C; src: t=0<->4_h_Gasch00_stationaryPhase(y14)	479	195	39	1.94E-07	3.97E-05	7.23E-05
WT (BY4741) +GlcN (SS) #3; src: Total RNA_Bulik03	475	145	1	1.00E+00	1.79E-05	3.73E-05
2-4-aCy5; src: segregant from BY4716 x wild wine strain RM11-1a<->reference pool of BY4716 strain_Yvert03_dyeSwap	482	179	43	1.19E-10	4.54E-05	8.22E-05
cbp2_Hughes00	482	15	3	3.44E-01	1.70E-05	1.87E-05
2mM MD 014min_Shapira04	333	209	17	5.88E-01	3.61E-05	6.65E-05
yB8n057 03II01 batch p3_Brauer05_batch1	467	402	11	1.00E+00	2.10E-05	3.80E-05
pdr5 snq2 3uM 2 hr_Fleming99	458	14	0	1.00E+00	1.72E-05	2.36E-05
1-4-dCy5; src: segregant from BY4716 x wild wine strain RM11-1a<->reference pool of BY4716 strain_Yvert03_dyeSwap	482	32	1	1.00E+00	2.35E-05	3.37E-05
SK1_WT_YPD_A; src: yeast polyA+ RNA_Williams02	482	1553	98	1.00E+00	2.60E-05	4.80E-05
wt_hypo_osmotic_shock_60min; src: wt_hypo_osmotic_shock_60min<->reference_Segal03_hypo-osmoticPpt1	442	57	13	1.37E-03	2.62E-05	3.66E-05
yB8n095 batch 02X25 5_Brauer05_batch2	464	680	132	0.00E+00	3.03E-05	5.13E-05
DLJ 10; src: Saccharomyces cerevisiae DJ28<->Saccharomyces cerevisiae FY23_Jones03_dyeSwap	481	808	57	9.12E-01	2.49E-05	5.01E-05
Primig00_SK1alpha alpha 6h_Primig00	479	29	4	4.22E-01	3.71E-05	3.96E-05
MMC_Jelinsky00	483	148	3	1.00E+00	1.91E-05	3.08E-05
ORourke03_WT_0.5MKCl_030_ORourke03	448	291	78	0.00E+00	2.68E-05	4.14E-05
Roberts00_GAL-RHO1-Q68H, 3 hrs. gal_Roberts00	483	402	82	1.11E-15	3.53E-05	6.08E-05
(83i1) S150-2B YPGL NormInt (Lopez and Baker study of gcr1 mutant)_Lopez00	475	71	6	6.87E-01	2.86E-05	3.67E-05
7.6.c-BY; src: segregant from BY4716 x wild wine strain<->reference pool of BY4716 strain_Brem02_set1dyeSwap	483	119	25	2.17E-05	3.20E-05	4.01E-05
PMI40 deletion strain, 5 g/L initial mannose, repeat 3/3; src: Total RNA from an aerobic batch culture of a pmi40 deletion strain_Pitkanen04	471	123	16	7.94E-02	3.27E-05	6.79E-05
Primig00_W303a alpha t 0_Primig00	479	7	5	1.23E-03	2.61E-05	3.79E-05
14-5-bCy3; src: reference pool of BY4716 strain; src: segregant from BY4716 x wild wine strain_Brem05_dyeSwap	483	62	16	8.63E-05	4.54E-05	1.02E-04
yB4n087 P2Comp 10 hr 35 min Phosphate Batch vs Chemostat Comparison2_Saldanha04_PhosphateBatchChem	483	638	79	7.67E-05	2.67E-05	4.40E-05
aep2_Hughes00	482	66	21	1.13E-07	2.94E-05	6.22E-05
DBY8778_heat_shock2_0min; src: DBY8778_heat_shock2_0min<->reference_Segal03_HSkin82	456	250	38	1.40E-04	3.01E-05	5.41E-05
fpr1_Hughes00	482	49	7	2.00E-01	3.94E-05	8.62E-05
dtt 060 min; src: pool<->dtt 060_Gasch00_DTT(y14)	480	69	9	1.90E-01	2.59E-05	5.23E-05
WT, Gal batch, 40 min, LiCl; src: Total RNA from aerobic cultivation on galactose with LiCl_Bro03	478	107	6	9.45E-01	1.82E-05	2.88E-05
rpl34a (**9)_Hughes00	482	7	0	1.00E+00	8.71E-06	6.45E-06
Hardwick00_rapamycin haploid 120 min_Hardwick00	462	2206	263	7.77E-16	3.05E-05	5.64E-05
wt vs. ?hst1_Bedalov01	483	86	14	1.98E-02	3.59E-05	4.30E-05
ubp10sir4 double null mutant; src: Exponentially growing cells of ubp10sir4 double null mutant strain_Orlandi04	465	58	2	9.93E-01	2.11E-05	3.47E-05
YSS89, T=20, b; src: Yeast_Schawalder04	465	141	2	1.00E+00	1.62E-05	2.60E-05
ORourke03_WT_1Msorb_120_ORourke03	448	13	2	6.65E-01	2.43E-05	3.48E-05
Elutriation2:Sample2:Time3.0hrs; src: Ref Pool<->2.2.7_Spellman98_elutriation	472	21	0	1.00E+00	2.06E-05	2.95E-05
Primig00_W303a a 2h_Primig00	479	12	3	2.54E-01	2.90E-05	3.02E-05
18-4-cCy5; src: segregant from BY4716 x wild wine strain RM11-1a<->reference pool of BY4716 strain_Yvert03_dyeSwap	482	69	7	4.90E-01	2.31E-05	3.01E-05
14-6-dCy5; src: segregant from BY4716 x wild wine strain RM11-1a<->reference pool of BY4716 strain_Yvert03_dyeSwap	482	356	94	0.00E+00	6.13E-05	9.87E-05
ORourke03_ssk1sho1_0.5MKCl_040_ORourke03	448	112	24	2.12E-05	3.02E-05	4.01E-05
yB4n076 P2Comp 04 hr 15 min Phosphate Batch vs Chemostat Comparison2_Saldanha04_PhosphateBatchChem	483	508	31	9.79E-01	2.47E-05	3.74E-05
11-2-dCy5; src: segregant from BY4716 x wild wine strain RM11-1a<->reference pool of BY4716 strain_Yvert03_dyeSwap	482	186	45	3.13E-11	3.39E-05	5.25E-05
hir2_Hughes00	482	7	5	1.20E-03	1.74E-04	1.70E-04
y22n033 Ca/Ca+FK 15min (1)_Yoshimoto02_Ca	447	98	14	5.77E-02	3.17E-05	4.85E-05
1281_BMA_4; src: Wild-type BMA64_Lee05	478	146	8	9.60E-01	2.54E-05	5.44E-05
ORourke03_ssk1sho1_0.5MKCl_0_ORourke03	448	19	1	1.00E+00	3.55E-05	6.97E-05
filament05; src: filamentous-form 5 hour<->yeast-form_Prinz04	483	1245	106	3.21E-01	2.78E-05	4.92E-05
H3(K4,9,14,18,23,27Q) 2; src: Strain CLY460_Sabet04	478	140	4	9.99E-01	1.55E-05	2.56E-05
prp22-1 cells, time 0 hours; src: prp22-1, 0 hours CH1 Cy5<->yeast genomic DNA CH2 Cy3_Sapra04	473	50	14	1.10E-04	4.21E-05	6.45E-05
sap30 diff_Bernstein00_HDACsin3sap30ume6hda1hos2hos3	408	6	0	1.00E+00	7.70E-06	1.20E-05
TPK2-2ndVal_Robertson00	281	78	0	1.00E+00	1.55E-05	2.50E-05
6-4-dCy3; src: reference pool of BY4716 strain; src: segregant from BY4716 x wild wine strain_Brem05_dyeSwap	483	59	2	9.93E-01	2.52E-05	3.01E-05
ORourke03_ssk1_0.5MKCl_020_ORourke03	448	310	78	0.00E+00	3.07E-05	5.20E-05
RM2Cy3_1; src: reference pool of BY4716 strain; src: parent wild isolate RM11-1a_Brem05_dyeSwap	483	166	18	1.83E-01	3.17E-05	5.51E-05
Hypo-osmotic shock - 60 minutes; src: time = 0 in 1M sorbitol<->time = 60 minutes after shift to YPD_Gasch00_hypo-osmotic	482	80	7	6.35E-01	2.93E-05	6.37E-05
yB4n091 P2Comp 12 hr 22 min Phosphate Batch vs Chemostat Comparison2_Saldanha04_PhosphateBatchChem	483	1086	90	4.57E-01	2.63E-05	4.55E-05
yap3_Hughes00	482	51	4	7.92E-01	2.94E-05	5.75E-05
yym2n056_Rutherford01	471	4	0	1.00E+00	2.67E-05	2.68E-05
cdc15 290 min; src: Asynchronous Control<->290 min_Spellman98_cdc15	448	363	47	1.08E-03	3.34E-05	6.53E-05
CENPK113.7D C-lim2; src: Chemostat sampled cells_Boer05	471	149	12	6.84E-01	2.91E-05	5.21E-05
yhl013c_Hughes00	482	4	2	2.86E-01	2.10E-05	2.66E-05
Aerobic glucose limited 3; src: chemostat culture_Tai05	473	99	7	8.34E-01	1.79E-05	2.35E-05
1 mM Menadione (30 min) redo; src: time = 0 min<->time = 30 min_Gasch00_menadione	478	188	51	1.07E-14	4.77E-05	7.92E-05
rpn4 30uM 2 hr_Fleming99	458	3	1	1.00E+00	3.39E-06	2.40E-06
10min_Jelinsky00	483	157	5	9.99E-01	2.27E-05	4.30E-05
1-5-cCy5; src: segregant from BY4716 x wild wine strain RM11-1a<->reference pool of BY4716 strain_Yvert03_dyeSwap	482	73	7	5.46E-01	2.22E-05	4.60E-05
3-4-dCy3; src: reference pool of BY4716 strain; src: segregant from BY4716 x wild wine strain_Brem05_dyeSwap	483	75	17	2.48E-04	2.67E-05	3.89E-05
yB14n102 U2 Comp 13 hr 05 min Uracil Batch vs Chemostat Comparison_Saldanha04_UracilBatchChem	483	917	60	9.82E-01	2.55E-05	4.39E-05
delta pet117 3; src: Exponentially growing pet117 mutant yeast strain_Belli04	443	105	1	1.00E+00	2.04E-05	3.95E-05
d_his3 Mean Ratio (Mar: Rosetta datasets)_Marton98	453	710	267	0.00E+00	6.23E-05	8.82E-05
alpha factor release sample022; src: asynchrnous control (prep3)<->22_Spellman98_alphaFactor	472	71	7	5.14E-01	4.75E-05	7.05E-05
y5mrnp2 Y5 mRNP vs. Poly_Kuhn01	12	4	2	2.08E-01	1.48E-04	1.45E-04
yB14n220 U3Comp 10 hr 08 min Uracil Batch vs Chemostat Comparison_Saldanha04_UracilBatchChem	483	407	14	1.00E+00	1.98E-05	3.11E-05
7-3-dCy3; src: reference pool of BY4716 strain; src: segregant from BY4716 x wild wine strain_Brem05_dyeSwap	483	64	11	3.11E-02	5.38E-05	1.05E-04
Primig00_SK1a alpha 3h_Primig00	479	7	2	4.47E-01	2.22E-05	3.71E-05
ORourke03_WT_1Msorb_040_ORourke03	448	117	23	1.29E-04	2.81E-05	4.12E-05
8-3-aCy5; src: segregant from BY4716 x wild wine strain RM11-1a<->reference pool of BY4716 strain_Yvert03_dyeSwap	482	192	87	0.00E+00	7.92E-05	1.20E-04
WT, Gal batch, 0 min #2; src: Total RNA from aerobic cultivation on galactose_Bro03	478	139	8	9.45E-01	2.35E-05	4.49E-05
yap59 yap59_CarmelHarel01	480	154	25	1.34E-03	4.15E-05	6.78E-05
CENPK113.7D C-lim3; src: chemostat sampled cells_Boer05	471	139	11	7.10E-01	2.94E-05	5.00E-05
YP sucrose vs reference pool; src: pool<->sucrose_Gasch00_carbonSources	481	25	1	1.00E+00	3.24E-05	6.15E-05
6-6-dCy3; src: reference pool of BY4716 strain; src: segregant from BY4716 x wild wine strain_Brem05_dyeSwap	483	95	17	3.55E-03	2.96E-05	5.08E-05
filament01; src: filamentous-form 1 hour<->yeast-form_Prinz04	483	1533	167	5.30E-06	2.96E-05	5.55E-05
delPPT1_hypo_osmotic_shock_30min; src: delPPT1_hypo_osmotic_shock_30min<->reference_Segal03_hypo-osmoticPpt1	442	50	9	4.06E-02	3.15E-05	5.15E-05
Roberts00_GAL-STE12, 3 hrs. gal_Roberts00	483	871	71	5.38E-01	3.03E-05	5.66E-05
Roberts00_sst2D wt_Roberts00	483	138	44	1.44E-15	8.67E-05	1.25E-04
y22n011 wt/crz1 Ca 30min (1)_Yoshimoto02_Ca	447	69	9	2.06E-01	3.21E-05	4.32E-05
13-5-cCy3; src: reference pool of BY4716 strain; src: segregant from BY4716 x wild wine strain_Brem05_dyeSwap	483	125	13	3.08E-01	5.04E-05	9.88E-05
gcr3_3; src: gcr3<->BY4741 (wt)_Clark02_dyeSwap	10	5	1	1.00E+00	5.02E-05	7.34E-05
leu3 delta N-lim2; src: chemostat sampled cells_Boer05	471	79	5	8.97E-01	2.07E-05	4.75E-05
wt vs. ?hst4_Bedalov01	483	5	0	1.00E+00	3.04E-05	2.55E-05
H2O2_II_14_min_Shapira04	333	141	15	2.18E-01	3.84E-05	6.91E-05
Peroxide 0' (A)_Causton01_peroxide	386	146	1	1.00E+00	1.80E-05	2.74E-05
14-4-aCy5; src: segregant from BY4716 x wild wine strain RM11-1a<->reference pool of BY4716 strain_Yvert03_dyeSwap	482	197	86	0.00E+00	7.42E-05	1.13E-04
2.2.d-BY; src: segregant from BY4716 x wild wine strain<->reference pool of BY4716 strain_Brem02_set1dyeSwap	483	319	18	9.81E-01	3.00E-05	4.98E-05
y19-48 trr - 0.3 mM H2O2 - 10 min_CarmelHarel01	480	444	105	0.00E+00	3.16E-05	5.17E-05
yel010w_Hughes00	482	1	0	1.00E+00	6.43E-05	0.00E+00
4-3-dCy3; src: reference pool of BY4716 strain; src: segregant from BY4716 x wild wine strain_Brem05_dyeSwap	483	141	47	0.00E+00	4.26E-05	8.56E-05
7-2-cCy3; src: reference pool of BY4716 strain; src: segregant from BY4716 x wild wine strain_Brem05_dyeSwap	483	77	18	1.02E-04	7.40E-05	1.30E-04
H2O2_II_120_min_Shapira04	333	209	44	1.73E-09	3.69E-05	6.22E-05
leu3 delta C-lim2; src: chemostat sampled cells_Boer05	471	84	9	3.80E-01	3.88E-05	6.88E-05
heat shock 05 min; src: time zero<->05 min_Gasch00_HS25-37	482	893	143	0.00E+00	2.84E-05	5.12E-05
swi1 rich medium experiment 3; src: swi1 deletion (YPS1)<->Wild-type (FY2)_Sudarsanam00_set2	482	521	32	9.78E-01	2.47E-05	4.22E-05
wt (2-20156); src: wt (2-20156)_Fry03	474	31	2	9.31E-01	2.37E-05	3.43E-05
ORourke03_WT_1Msorb_030_ORourke03	448	226	44	5.47E-08	2.64E-05	3.56E-05
ORourke03_ssk1ste11_0.5MKCl_0_ORourke03	448	65	13	5.08E-03	2.41E-05	4.22E-05
1282_BMA_5; src: Wild-type BMA64_Lee05	478	165	6	9.98E-01	2.03E-05	4.15E-05
4.2.a-BY; src: segregant from BY4716 x wild wine strain<->reference pool of BY4716 strain_Brem02_set1dyeSwap	483	133	6	9.86E-01	2.67E-05	3.69E-05
Heat 0' (A)_Causton01_heat	385	64	0	1.00E+00	1.81E-05	2.82E-05
20-2-dCy3; src: reference pool of BY4716 strain; src: segregant from BY4716 x wild wine strain_Brem05_dyeSwap	483	133	25	1.32E-04	2.75E-05	3.70E-05
G2_Jelinsky00	483	138	3	1.00E+00	1.86E-05	2.83E-05
Hardwick00_rapamycin haploid 0 min_Hardwick00	462	2149	187	1.60E-01	2.67E-05	4.86E-05
60min diff_Bernstein00_TSA	410	3	0	1.00E+00	1.13E-05	1.60E-05
YSS37, T=60; src: Yeast_Schawalder04	465	133	2	1.00E+00	1.57E-05	2.64E-05
PMI40 deletion strain, 1.5 g/L initial mannose, repeat 3/3; src: Total RNA from an aerobic batch culture of a pmi40 deletion strain_Pitkanen04	471	144	8	9.59E-01	2.33E-05	4.45E-05
2-5-dCy3; src: reference pool of BY4716 strain; src: segregant from BY4716 x wild wine strain_Brem05_dyeSwap	483	71	17	1.26E-04	5.57E-05	1.20E-04
ald5_Hughes00	482	4	0	1.00E+00	3.25E-05	5.08E-06
yer050c_Hughes00	482	103	25	1.40E-06	2.05E-05	3.46E-05
wt, no treatment;whole organism;NONE;wildtype;37663; src: yeast_Takagi05	467	101	1	1.00E+00	1.60E-05	2.98E-05
hog1 (haploid)_Hughes00	482	79	8	4.56E-01	2.39E-05	3.57E-05
Lager beer fermentation 72 hours; src: 72 hours_Olesen02	475	49	2	9.84E-01	2.17E-05	3.02E-05
Roberts00_kss1D 50 nM aF, 30 min_Roberts00	483	234	20	5.25E-01	3.78E-05	5.44E-05
2.5mM DTT 015 min; src: time zero<->015 min_Gasch00_DTT(y13)	481	85	8	5.33E-01	2.41E-05	3.95E-05
sir1_Hughes00	482	1	0	1.00E+00	1.77E-05	0.00E+00
Elutriation2:Sample2:Time0.0hrs; src: Ref Pool<->2.2.1_Spellman98_elutriation	472	375	64	6.63E-09	2.27E-05	3.94E-05
fus3, kss1 (haploid)_Hughes00	482	44	5	4.79E-01	3.75E-05	5.65E-05
22-3-bCy3; src: reference pool of BY4716 strain; src: segregant from BY4716 x wild wine strain_Brem05_dyeSwap	483	69	3	9.79E-01	2.00E-05	3.06E-05
C403A, no treatment;whole organism;NONE;TFIIH mutant C4;37668; src: yeast_Takagi05	467	68	1	1.00E+00	1.39E-05	2.48E-05
yym2n005_Rutherford01	471	29	4	4.16E-01	2.51E-05	4.01E-05
NaCl 120'_Causton01_NaCl	392	75	4	9.56E-01	1.70E-05	2.83E-05
SH100_6H_A; src: Cell_Martin04	469	134	2	1.00E+00	1.59E-05	2.73E-05
ORourke03_WT_0.0625MKCl_015_ORourke03	448	52	14	1.74E-04	1.62E-05	2.49E-05
FKS1(5251) +GlcN (2hr) #1; src: Total RNA_Bulik03	475	152	3	1.00E+00	1.56E-05	2.57E-05
dig2_Hughes00	482	5	1	1.00E+00	3.18E-05	5.36E-05
heat shock 17 to 37, 20 minutes; src: 17 t0<->37 t20_Gasch00_HSto37	479	1075	179	0.00E+00	2.77E-05	4.91E-05
swi6D*_Baetz01	483	196	44	6.70E-10	3.67E-05	7.40E-05
ORourke03_ssk1_0.5MKCl_040_ORourke03	448	127	36	3.26E-11	2.63E-05	4.18E-05
ubr1_Hughes00	482	37	32	0.00E+00	1.88E-04	1.35E-04
ORourke03_ssk1ste11_0.5MKCl_020_ORourke03	448	200	43	3.80E-09	2.49E-05	3.74E-05
bub2_Hughes00	482	8	0	1.00E+00	7.75E-05	7.14E-05
Hardwick00_amino acid starvation 15 min_Hardwick00	462	2604	316	0.00E+00	3.21E-05	5.84E-05
17 deg growth; src: 33 deg<->17 deg_Gasch00_steadyState(y13)	481	22	5	9.65E-02	5.87E-05	1.13E-04
RMA-BY; src: independent culture of wild strain<->reference pool of BY4716 strain_Brem02_set2dyeSwap	460	232	8	1.00E+00	2.51E-05	3.48E-05
fks1 (haploid)_Hughes00	482	106	22	8.64E-05	3.87E-05	8.94E-05
ORourke03_WT_alpha_20_ORourke03	448	83	7	6.70E-01	3.14E-05	4.63E-05
1.1.d-BY; src: segregant from BY4716 x wild wine strain<->reference pool of BY4716 strain_Brem02_set1dyeSwap	483	514	34	9.43E-01	2.73E-05	4.25E-05
MBA:MEXP:2408_deNadal04	472	264	36	1.76E-03	3.25E-05	5.53E-05
8-5-bCy3; src: reference pool of BY4716 strain; src: segregant from BY4716 x wild wine strain_Brem05_dyeSwap	483	81	2	9.99E-01	3.05E-05	4.28E-05
12-2-bCy5; src: segregant from BY4716 x wild wine strain RM11-1a<->reference pool of BY4716 strain_Yvert03_dyeSwap	482	110	24	1.69E-05	6.30E-05	1.14E-04
ymr031c_Hughes00	482	6	0	1.00E+00	3.73E-05	5.02E-05
Roberts00_ste5D wt_Roberts00	483	7	1	1.00E+00	3.44E-05	3.27E-05
Roberts00_hog1D 1 M sorbitol, 2 hrs_Roberts00	483	277	36	4.77E-03	3.40E-05	5.94E-05
10-1-cCy3; src: reference pool of BY4716 strain; src: segregant from BY4716 x wild wine strain_Brem05_dyeSwap	483	122	32	4.41E-09	2.51E-05	2.83E-05
Roberts00_fus3D tec1D 50 nM aF, 30 min wt_Roberts00	483	29	1	1.00E+00	4.11E-05	4.16E-05
ORourke03_WT_0.125MKCL_0_ORourke03	448	30	2	9.20E-01	1.97E-05	2.78E-05
Hardwick00_rapamycin diploid 30 min_Hardwick00	462	2559	263	1.68E-07	2.97E-05	5.47E-05
BYC-BY; src: independent culture of BY4716<->reference pool of BY4716 strain_Brem02_set2dyeSwap	460	29	5	2.07E-01	6.93E-05	8.96E-05
ORourke03_ssk1_0.125MKCl_010_ORourke03	448	92	15	1.47E-02	3.45E-05	5.97E-05
yml005w_Hughes00	482	3	0	1.00E+00	0.00E+00	0.00E+00
y22n015 wt/crz1 Ca 30min (2)_Yoshimoto02_Ca	447	51	9	5.52E-02	3.16E-05	3.82E-05
delPPT1_hypo_osmotic_shock_7min; src: delPPT1_hypo_osmotic_shock_7min<->reference_Segal03_hypo-osmoticPpt1	442	94	22	9.36E-06	3.46E-05	4.09E-05
Roberts00_far1D 50 nM aF, 30 min_Roberts00	483	49	3	9.15E-01	3.75E-05	3.67E-05
ORourke03_ste11_0.0625MKCl_002.5_ORourke03	448	65	8	2.68E-01	2.20E-05	3.91E-05
22-2-dCy3; src: reference pool of BY4716 strain; src: segregant from BY4716 x wild wine strain_Brem05_dyeSwap	483	151	6	9.95E-01	2.52E-05	3.49E-05
25C -- 60 min; src: 37C<->25C - 60 min_Gasch00_HS37-25	483	438	26	9.81E-01	3.10E-05	5.94E-05
8-1-aCy5; src: segregant from BY4716 x wild wine strain RM11-1a<->reference pool of BY4716 strain_Yvert03_dyeSwap	482	254	52	4.88E-10	5.41E-05	9.86E-05
delUSV1_stationary_phase_1day; src: delUSV1_stationary_phase_1day<->reference_Segal03_stationaryPhaseYPL230W	472	968	183	0.00E+00	3.23E-05	5.89E-05
eca39_Hughes00	482	12	2	6.36E-01	6.78E-05	1.24E-04
y19-26 DBY7286 + 0.1 mM H2O2 - 30 min_CarmelHarel01	480	17	6	9.43E-03	3.51E-05	4.13E-05
DT_V71E_Chitikila02	466	71	7	5.15E-01	4.32E-05	6.75E-05
cdc 15 010 min; src: asynchronous<->010 min_Spellman98_cdc15	448	353	25	8.39E-01	2.52E-05	3.96E-05
ORourke03_ssk1ste11_0.5MKCl_010_ORourke03	448	274	60	6.00E-13	2.97E-05	5.22E-05
Nitrogen Depletion 4 h; src: 0 h<->4 h_Gasch00_Ndepletion	483	146	45	2.78E-15	9.64E-05	1.25E-04
wt_hypo_osmotic_shock_16min; src: wt_hypo_osmotic_shock_16min<->reference_Segal03_hypo-osmoticPpt1	442	89	12	9.07E-02	2.97E-05	3.81E-05
snf2 minimal medium experiment 2; src: snf2 deletion (FY31)<->Wild-type (FY2)_Sudarsanam00_set2	482	253	24	3.03E-01	4.46E-05	7.68E-05
pph22 45_Duvel03_delayedRap	465	238	59	2.22E-15	2.73E-05	4.60E-05
ORourke03_ssk1_0.0625MKCl_002.5_ORourke03	448	82	5	9.07E-01	2.56E-05	3.96E-05
8-2-dCy3; src: reference pool of BY4716 strain; src: segregant from BY4716 x wild wine strain_Brem05_dyeSwap	483	126	24	1.52E-04	4.23E-05	9.46E-05
mud2_3; src: mud2<->BY4741 (wt)_Clark02_dyeSwap	10	1	0	1.00E+00	0.00E+00	0.00E+00
pcl9D_Huang02	483	79	11	1.02E-01	2.98E-05	5.84E-05
yB14n223 U3Comp 13 hr 30 min Uracil Batch vs Chemostat Comparison_Saldanha04_UracilBatchChem	483	1052	128	3.80E-07	2.61E-05	4.32E-05
G1MMS_Jelinsky00	483	80	8	4.71E-01	2.94E-05	5.31E-05
yer024w_Hughes00	482	90	1	1.00E+00	2.53E-05	4.31E-05
delKIN82_heat shock_60min_repeat; src: delKIN82_heat shock_60min_repeat<->reference_Segal03_HSkin82	456	263	36	1.56E-03	2.98E-05	4.71E-05
13-1-aCy3; src: reference pool of BY4716 strain; src: segregant from BY4716 x wild wine strain_Brem05_dyeSwap	483	54	1	1.00E+00	2.49E-05	3.24E-05
Hardwick00_rapamycin haploid 60 min_Hardwick00	462	2630	326	0.00E+00	3.05E-05	5.55E-05
prp17-1 cells, time 60min; src: prp17-1, 60min CH1 Cy5<->yeast genomic DNA CH2 Cy3_Sapra04	473	218	44	1.72E-08	2.86E-05	5.59E-05
YSS89, T=20; src: Yeast_Schawalder04	465	149	2	1.00E+00	1.57E-05	2.54E-05
Ideker01_gal5+gal_Ideker01	470	234	21	4.51E-01	2.92E-05	4.97E-05
H3delta(1-28) 2; src: Strain NSY458_Sabet04	478	85	2	9.99E-01	2.04E-05	3.17E-05
sbp1_Hughes00	482	19	13	1.99E-09	2.54E-05	3.08E-05
.24 mM H2O2- 020 minutes/redo_Shapira04	333	178	23	2.16E-02	3.65E-05	5.71E-05
Ideker01_gal5-gal_Ideker01	470	250	27	1.17E-01	3.00E-05	4.32E-05
RM1Cy5; src: independent culture of wild strain RM11<->reference pool of BY4716 strain_Yvert03_dyeSwap	482	222	36	8.24E-05	3.81E-05	6.63E-05
4.3.d-BY; src: segregant from BY4716 x wild wine strain<->reference pool of BY4716 strain_Brem02_set1dyeSwap	483	95	14	4.19E-02	3.02E-05	4.18E-05
Ideker01_gal7+gal_Ideker01	470	245	30	2.59E-02	2.68E-05	4.43E-05
HSF1 wt replicate 1; src: HSF1 wt cells grown at 39oC for 15 min_Yamamoto05	423	97	5	9.57E-01	2.80E-05	3.68E-05
DT_Null_Chitikila02	466	16	0	1.00E+00	2.48E-05	3.84E-05
ORourke03_WT_0.25MKCL_030_ORourke03	448	77	25	3.01E-09	3.32E-05	5.54E-05
9-7-dCy3; src: reference pool of BY4716 strain; src: segregant from BY4716 x wild wine strain_Brem05_dyeSwap	483	363	17	9.98E-01	2.80E-05	4.98E-05
alpha factor release sample013; src: asynchronous control<->13_Spellman98_alphaFactor	472	159	9	9.50E-01	3.59E-05	5.02E-05
CENPK 113.7D C-lim1; src: chemostat sampled cells_Boer05	471	125	10	7.04E-01	2.97E-05	5.48E-05
Heat 0' (B)_Causton01_heat	385	32	0	1.00E+00	1.46E-05	1.99E-05
cdc15 250 min; src: asynchronous<->250 min_Spellman98_cdc15	448	222	26	5.21E-02	2.79E-05	5.63E-05
sgs (6-C-20211); src: sgs (6-C-20211)_Fry03	474	15	2	7.26E-01	2.80E-05	4.07E-05
(83i5) S150-2B YPD NormInt (Lopez and Baker study of gcr1 mutant)_Lopez00	475	94	0	1.00E+00	2.18E-05	3.16E-05
ecm34_Hughes00	482	3	1	1.00E+00	1.65E-06	2.33E-06
ORourke03_WT_0.5MKCl_120_ORourke03	448	115	11	4.50E-01	2.46E-05	5.63E-05
29C to 33C - 5 min; src: time = 0 at 29C<->time = 5 mintues after shift to 33C_Gasch00_HS29-33	483	723	107	1.49E-10	2.79E-05	5.11E-05
RPN4_Jelinsky00	483	75	2	9.98E-01	2.03E-05	2.89E-05
gcn4_Hughes00	482	2	0	1.00E+00	2.54E-06	2.54E-06
rpn4 80uM 4 hr_Fleming99	458	12	1	1.00E+00	6.89E-06	8.70E-06
cnb1_Hughes00	482	3	0	1.00E+00	2.26E-05	2.68E-05
YSX3_xylose_aerobic; src: Total RNA_Jin04	478	82	2	9.99E-01	1.85E-05	2.91E-05
y11-20 DBY7286 + 0.3 mM H2O2 (20 min)_CarmelHarel01	480	313	83	0.00E+00	3.90E-05	6.49E-05
yel001c_Hughes00	482	4	0	1.00E+00	4.77E-05	3.98E-05
PMI40 deletion strain, 0.75 g/L initial mannose, repeat 2/3; src: Total RNA from an aerobic batch culture of a pmi40 deletion strain_Pitkanen04	471	121	9	7.92E-01	2.45E-05	4.57E-05
steady state 21 dec C; src: pool<->21 deg C_Gasch00_steadyState(y14)	482	22	0	1.00E+00	1.29E-05	1.66E-05
Tunicamycin_Hughes00	482	167	93	0.00E+00	1.03E-04	1.33E-04
steady state 29 dec C; src: pool<->29 deg C_Gasch00_steadyState(y14)	482	15	1	1.00E+00	1.10E-05	1.53E-05
cdc15 230 min; src: asynchronous<->230 min_Spellman98_cdc15	448	679	67	5.31E-02	2.58E-05	4.94E-05
15-3-bCy5; src: segregant from BY4716 x wild wine strain RM11-1a<->reference pool of BY4716 strain_Yvert03_dyeSwap	482	185	35	3.71E-06	3.04E-05	5.68E-05
DBY8778(wt)_stationary_phase_3hours; src: DBY8778(wt)_stationary_phase_3hours<->reference_Segal03_stationaryPhaseYPL230W	472	105	16	2.08E-02	2.60E-05	4.04E-05
yor015w_Hughes00	482	3	0	1.00E+00	1.41E-06	1.99E-06
WT (BY4741) #2; src: Total RNA_Bulik03	475	137	1	1.00E+00	1.93E-05	3.91E-05
13-2-cCy3; src: reference pool of BY4716 strain; src: segregant from BY4716 x wild wine strain_Brem05_dyeSwap	483	162	34	4.44E-07	3.60E-05	5.74E-05
bck1D - 25C_Baetz01	483	225	36	1.06E-04	2.90E-05	4.87E-05
wt vs. ?hst2_Bedalov01	483	13	3	2.84E-01	1.61E-05	2.23E-05
Primig00_SK1a alpha 2h_Primig00	479	21	4	2.40E-01	3.27E-05	3.82E-05
18-3-dCy3; src: reference pool of BY4716 strain; src: segregant from BY4716 x wild wine strain_Brem05_dyeSwap	483	80	3	9.91E-01	1.85E-05	2.74E-05
1279_BMA_2; src: Wild-type BMA64_Lee05	478	154	7	9.89E-01	2.37E-05	5.19E-05
arg5,6_Hughes00	482	8	3	1.32E-01	5.60E-05	8.04E-05
Ideker01_gal10-gal_Ideker01	470	218	46	2.91E-09	2.57E-05	3.80E-05
rsc30 null b2_Angus01	474	500	17	1.00E+00	2.33E-05	4.11E-05
H2O2_II_77_min_Shapira04	333	444	82	2.71E-14	3.14E-05	4.48E-05
NBW7 strain low-Pi vs. High-Pi, exp.1; src: Cy3-labeled cDNA from NBW7 mRNA in YPAD+Pi<->Cy5-labeled cDNA from NBW7 mRNA in YPAD-Pi_Ogawa00_set2	474	112	10	5.58E-01	2.23E-05	4.00E-05
ORourke03_WT_1MKCL_0_ORourke03	448	41	9	1.49E-02	2.12E-05	3.34E-05
MBA:MEXP:2409_deNadal04	472	114	19	3.71E-03	2.84E-05	3.72E-05
rpn4 80uM 2 hr_Fleming99	458	26	5	1.64E-01	1.22E-05	1.97E-05
Primig00_SK1a alpha 8h_Primig00	479	47	9	3.33E-02	3.26E-05	3.85E-05
Ideker01_gal1+gal_Ideker01	470	322	31	2.47E-01	3.02E-05	5.08E-05
PMI40 deletion strain, 3 g/L initial mannose, repeat 3/3; src: Total RNA from an aerobic batch culture of a pmi40 deletion strain_Pitkanen04	471	113	14	1.37E-01	3.30E-05	6.13E-05
rpd3 delete H3delta(1-28) 1; src: Strain NSY459_Sabet04	478	132	2	1.00E+00	1.87E-05	3.14E-05
WT 10 mM 1NaPP1 10min_Carroll01	482	89	30	2.29E-11	2.19E-05	3.97E-05
yB14n095 U2 Comp 06 hr 05 min Uracil Batch vs Chemostat Comparison_Saldanha04_UracilBatchChem	483	960	60	9.94E-01	2.88E-05	5.59E-05
SK1_U6_YPD_A; src: yeast polyA+ RNA_Williams02	482	1833	111	1.00E+00	2.63E-05	4.77E-05
MBA:MEXP:90_deNadal04	472	147	25	5.27E-04	3.00E-05	4.08E-05
leu3 delta N-lim3; src: chemostat sampled cells_Boer05	471	90	7	7.56E-01	2.63E-05	5.82E-05
t:130_Cho98	483	20	0	1.00E+00	1.42E-05	2.21E-05
3.5.d-BY; src: segregant from BY4716 x wild wine strain<->reference pool of BY4716 strain_Brem02_set1dyeSwap	483	113	7	9.06E-01	3.08E-05	3.74E-05
Alkali 80'_Causton01_alkali	378	67	2	9.96E-01	2.25E-05	3.44E-05
Roberts00_wt 50 nM aF, 15 min_Roberts00	483	176	18	2.53E-01	2.97E-05	4.79E-05
SH121_2H_A; src: Cell_Martin04	469	137	1	1.00E+00	1.64E-05	2.75E-05
4.1.c-BY; src: segregant from BY4716 x wild wine strain<->reference pool of BY4716 strain_Brem02_set1dyeSwap	483	162	15	4.43E-01	3.11E-05	5.02E-05
heat shock 33 to 37, 20 minutes; src: 33 t0<->37 t20_Gasch00_HSto37	479	382	87	0.00E+00	2.80E-05	4.82E-05
Acid 20'_Causton01_acid	378	68	2	9.96E-01	1.76E-05	2.47E-05
ORourke03_ssk1ste11_0.25MKCL_030_ORourke03	448	73	18	4.81E-05	2.54E-05	5.53E-05
rpd3_Bernstein00_HDACrpd3sin3hda1	452	382	46	1.06E-02	2.53E-05	4.70E-05
13-3-bCy5; src: segregant from BY4716 x wild wine strain RM11-1a<->reference pool of BY4716 strain_Yvert03_dyeSwap	482	50	6	3.80E-01	3.42E-05	5.13E-05
yB4n062 P1Comp 27 hr 15 min Phosphate Batch vs Chemostat Comparison_Saldanha04_PhosphateBatchChem	483	341	55	7.36E-07	2.75E-05	4.41E-05
ORourke03_WT_0.0625MKCl_010_ORourke03	448	168	31	2.26E-05	2.36E-05	4.26E-05
snf2 minimal medium experiment 3; src: snf2 deletion (FY31)<->Wild-type (FY2)_Sudarsanam00_set2	482	300	27	3.80E-01	3.94E-05	6.95E-05
y11n05 cell cycle-alpha factor, fkh1, fkh2 180min_Zhu00	19	1	0	1.00E+00	0.00E+00	0.00E+00
pet117_Hughes00	482	24	9	3.90E-04	1.03E-04	1.44E-04
16-1-dCy5; src: segregant from BY4716 x wild wine strain RM11-1a<->reference pool of BY4716 strain_Yvert03_dyeSwap	482	44	5	4.82E-01	2.57E-05	2.84E-05
Primig00_ 6h_Primig00	479	18	6	1.21E-02	2.22E-05	3.11E-05
H2O2_II_35_min_Shapira04	333	163	47	2.00E-15	5.04E-05	7.62E-05
diauxic shift timecourse: 20.5 hr; src: 0.14 OD 19.0g/L glucose<->7.3 OD 0 g/L glucose_DeRisi97	471	853	160	0.00E+00	3.23E-05	5.51E-05
yB14n204 CC LS 2B Leucine-Sulfate Chemostat Comparison_Saldanha04_UraSulPhoLeuComp	483	332	90	0.00E+00	7.31E-05	1.03E-04
1285_RNT1_3; src: Rnt1 knockout BMA64_Lee05	478	119	4	9.98E-01	1.68E-05	2.81E-05
gpa2_Hughes00	482	65	22	1.52E-08	2.75E-05	4.70E-05
7-5-dCy3; src: reference pool of BY4716 strain; src: segregant from BY4716 x wild wine strain_Brem05_dyeSwap	483	115	2	1.00E+00	3.28E-05	3.98E-05
WT, Gal batch, 0 min #3; src: Total RNA from aerobic cultivation on galactose_Bro03	478	177	6	9.99E-01	2.16E-05	3.88E-05
cyt1_Hughes00	482	42	5	4.43E-01	2.34E-05	2.80E-05
delKIN82_heat shock_5min; src: delKIN82_heat shock_5min<->reference_Segal03_HSkin82	456	537	94	4.66E-14	3.19E-05	5.35E-05
Wild type sample #3; src: S.cerevisiae strain BJ5459_Eriksson05	476	90	7	7.51E-01	2.11E-05	3.36E-05
wt 1; src: Exponentially growing wild type yeast strain_RodriguezNavarro04	460	125	0	1.00E+00	2.31E-05	4.11E-05
prp17-1 cells, time 15min; src: prp17-1, 15min CH1 Cy5<->yeast genomic DNA CH2 Cy3_Sapra04	473	388	83	0.00E+00	2.65E-05	5.01E-05
ORourke03_WT_0.5MKCl_020_ORourke03	448	349	86	0.00E+00	3.13E-05	5.27E-05
2.5.d-BY; src: segregant from BY4716 x wild wine strain<->reference pool of BY4716 strain_Brem02_set1dyeSwap	483	168	5	1.00E+00	2.66E-05	4.00E-05
yB8n075r S4Comp 06 hr 05 min Sulfate Batch vs Chemostat Comparison (rescan)_Saldanha04_SulfateBatchChem	483	312	27	4.63E-01	3.92E-05	7.05E-05
zero3_Jelinsky00	483	152	2	1.00E+00	1.81E-05	3.02E-05
7.5.d-BY; src: segregant from BY4716 x wild wine strain<->reference pool of BY4716 strain_Brem02_set1dyeSwap	483	230	1	1.00E+00	2.56E-05	3.54E-05
15-4-dCy5; src: segregant from BY4716 x wild wine strain RM11-1a<->reference pool of BY4716 strain_Yvert03_dyeSwap	482	70	6	6.79E-01	2.79E-05	4.85E-05
cdc15 220 min; src: Asynchromous<->220 minutes_Spellman98_cdc15	448	214	27	2.12E-02	2.58E-05	4.43E-05
sgs + mms (6-C-20212); src: sgs + mms (6-C-20212)_Fry03	474	19	5	6.56E-02	3.06E-05	3.61E-05
yer066c-a_Hughes00	482	4	0	1.00E+00	2.46E-05	2.50E-05
erp4_Hughes00	482	2	0	1.00E+00	4.20E-05	3.45E-05
By2Cy3; src: reference pool of BY4716 strain; src: parent strain BY4716_Brem05_dyeSwap	483	2	1	1.00E+00	9.43E-05	1.78E-05
RMC-BY; src: independent culture of wild strain<->reference pool of BY4716 strain_Brem02_set2dyeSwap	460	235	10	9.98E-01	2.75E-05	4.15E-05
delPPT1_hypo_osmotic_shock_0min; src: delPPT1_hypo_osmotic_shock_0min<->reference_Segal03_hypo-osmoticPpt1	442	210	50	1.45E-12	4.34E-05	7.47E-05
2.6.d-BY; src: segregant from BY4716 x wild wine strain<->reference pool of BY4716 strain_Brem02_set1dyeSwap	483	99	7	8.25E-01	3.37E-05	4.79E-05
H4(K5,8,12,16Q) 1; src: Strain RMY491_Sabet04	478	174	3	1.00E+00	1.70E-05	3.43E-05
YPD 13 d (25C); src: t=0<->13 d_Gasch00_stationaryPhase(y12)	483	891	150	0.00E+00	3.03E-05	5.12E-05
9-2-dCy3; src: reference pool of BY4716 strain; src: segregant from BY4716 x wild wine strain_Brem05_dyeSwap	483	266	4	1.00E+00	1.93E-05	3.07E-05
cyc2_Hughes00	482	3	0	1.00E+00	0.00E+00	0.00E+00
.24 mM H2O2- 105 minutes_Shapira04	333	291	64	1.09E-14	3.57E-05	5.83E-05
ORourke03_WT_0.0625MKCl_0_ORourke03	448	18	0	1.00E+00	1.42E-05	2.30E-05
pho85D DMSO 24 hrs. vs. F82G 10 mM 1-Na PP1 24 hrs._Carroll01	482	16	2	7.42E-01	4.71E-05	6.10E-05
g-ray_Jelinsky00	483	141	1	1.00E+00	1.81E-05	2.67E-05
ORourke03_ssk1ste11_0.125MKCl_010_ORourke03	448	52	8	1.22E-01	2.64E-05	6.54E-05
dig1, dig2_Hughes00	482	216	31	2.13E-03	3.53E-05	4.97E-05
5-4-dCy3; src: reference pool of BY4716 strain; src: segregant from BY4716 x wild wine strain_Brem05_dyeSwap	483	44	9	2.27E-02	7.70E-05	1.48E-04
ORourke03_WT_0.5MKCl_060_ORourke03	448	140	18	5.65E-02	2.17E-05	4.00E-05
WT Cad_Cohen02	462	96	6	9.08E-01	3.03E-05	7.04E-05
SK1_U6_YPA_A; src: yeast polyA+ RNA_Williams02	482	1915	131	9.97E-01	2.50E-05	4.68E-05
W303_U6_YPD_A; src: yeast polyA+ RNA_Williams02	482	2209	198	5.25E-02	2.65E-05	4.72E-05
erg4 (haploid **7)_Hughes00	482	64	15	4.53E-04	1.87E-05	2.94E-05
13-4-aCy5; src: segregant from BY4716 x wild wine strain RM11-1a<->reference pool of BY4716 strain_Yvert03_dyeSwap	482	65	22	1.60E-08	9.52E-05	1.46E-04
isw2_Hughes00	482	48	31	0.00E+00	1.58E-04	1.60E-04
yB4n064 P1Comp 45 hr 5 min Phosphate Batch vs Chemostat Comparison_Saldanha04_PhosphateBatchChem	483	287	32	5.64E-02	2.67E-05	4.45E-05
utr4_Hughes00	482	3	0	1.00E+00	1.65E-06	2.33E-06
Primig00_W303a alpha 6h_Primig00	479	23	7	8.43E-03	2.03E-05	2.88E-05
PMA1 (tet promoter)_Hughes00	482	212	101	0.00E+00	7.86E-05	1.16E-04
C406A, no treatment;whole organism;NONE;TFIIH mutant C4;37671; src: yeast_Takagi05	467	68	1	1.00E+00	1.33E-05	2.49E-05
2.7.d-BY; src: segregant from BY4716 x wild wine strain<->reference pool of BY4716 strain_Brem02_set1dyeSwap	483	273	19	8.55E-01	2.40E-05	4.19E-05
swi1 minimal medium experiment 3; src: swi1 deletion (YPS1)<->Wild-type (FY2)_Sudarsanam00_set2	482	216	26	4.10E-02	4.33E-05	7.21E-05
SH100_0H_A; src: Cell_Martin04	469	138	1	1.00E+00	1.65E-05	2.76E-05
yar030c_Hughes00	482	4	0	1.00E+00	2.84E-06	4.02E-06
fk506_50ug Mean Ratio (Mar: Rosetta datasets)_Marton98	453	247	144	0.00E+00	1.03E-04	1.26E-04
DBY8778(wt)_stationary_phase_1day; src: DBY8778(wt)_stationary_phase_1day<->reference_Segal03_stationaryPhaseYPL230W	472	839	153	0.00E+00	3.12E-05	5.52E-05
4-4-dCy5; src: segregant from BY4716 x wild wine strain RM11-1a<->reference pool of BY4716 strain_Yvert03_dyeSwap	482	330	64	3.50E-11	3.94E-05	7.69E-05
Primig00_W303a alpha 2h_Primig00	479	18	8	3.18E-04	3.06E-05	3.87E-05
y12n66 fkh1,2 alpha factor 135 min_Zhu00	19	7	0	1.00E+00	7.42E-06	8.91E-06
MBA:MEXP:89_deNadal04	472	131	20	7.50E-03	2.90E-05	4.80E-05
8-6-cCy3; src: reference pool of BY4716 strain; src: segregant from BY4716 x wild wine strain_Brem05_dyeSwap	483	110	19	2.83E-03	3.69E-05	8.20E-05
By2Cy5; src: independent culture of BY4716<->reference pool of BY4716 strain_Yvert03_dyeSwap	482	3	0	1.00E+00	2.47E-06	3.49E-06
sgs rep (5) C-20229; src: sgs rep (5) C-20229_Fry03	474	17	2	7.69E-01	2.35E-05	3.90E-05
Primig00_W303a alpha 12h_Primig00	479	27	9	9.81E-04	2.90E-05	3.62E-05
Ideker01_gal2-gal_Ideker01	470	385	62	1.84E-07	2.46E-05	3.94E-05
lpz8bcs_Keller01	482	40	7	9.94E-02	5.27E-05	8.30E-05
pdr5 snq2 8uM 2 hr_Fleming99	458	120	5	9.92E-01	1.64E-05	2.34E-05
tap42 30min_Duvel03_immediateRap	464	530	109	0.00E+00	3.05E-05	4.97E-05
yB14n101 U2 Comp 12 hr 05 min Uracil Batch vs Chemostat Comparison_Saldanha04_UracilBatchChem	483	635	54	4.18E-01	2.42E-05	3.98E-05
rpd3 deletion 1; src: Strain NSY430_Sabet04	478	147	1	1.00E+00	1.58E-05	2.59E-05
pdr5 snq2 30uM 1 hr_Fleming99	458	189	6	1.00E+00	1.93E-05	2.68E-05
WT+Rap 15min_Duvel03_immediateRap	464	514	121	0.00E+00	3.33E-05	6.21E-05
delUSV1_stationary_phase_5hours; src: delUSV1_stationary_phase_5hours<->reference_Segal03_stationaryPhaseYPL230W	472	1286	186	0.00E+00	2.71E-05	4.97E-05
spt10-null sample #2; src: S. cerevisiae strain BJ-spt10-null_Eriksson05	476	89	4	9.80E-01	1.89E-05	3.02E-05
ORourke03_ssk1sho1_0.5MKCl_010_ORourke03	448	287	56	4.76E-10	3.22E-05	5.99E-05
ORourke03_ssk1ste11_0.25MKCL_040_ORourke03	448	54	11	9.94E-03	2.36E-05	3.71E-05
17-5-bCy3; src: reference pool of BY4716 strain; src: segregant from BY4716 x wild wine strain_Brem05_dyeSwap	483	116	13	2.25E-01	4.43E-05	9.10E-05
H2O2_II_28_min_Shapira04	333	125	26	9.27E-06	4.70E-05	6.55E-05
Peroxide 120'_Causton01_peroxide	386	88	2	9.99E-01	1.67E-05	2.57E-05
Acid 40'_Causton01_acid	378	63	3	9.60E-01	2.01E-05	2.88E-05
ras2 (haploid)_Hughes00	482	4	0	1.00E+00	1.72E-05	1.38E-05
t:40_Cho98	483	9	0	1.00E+00	2.01E-05	2.90E-05
cdc15 160 min repeat; src: asynchronous<->160 min_Spellman98_cdc15	448	226	18	6.52E-01	2.13E-05	3.35E-05
WT vs F82G 2_Carroll01	482	3	1	1.00E+00	1.24E-05	1.76E-05
constant 0.32 mM H2O2 (10 min) redo; src: time = 0 min<->time = 10 min_Gasch00_HOtimeCourse	472	355	99	0.00E+00	4.88E-05	8.59E-05
Roberts00_bni1D 50 nM aF, 60 min_Roberts00	483	175	14	6.66E-01	4.32E-05	6.13E-05
Lager beer fermentation 120 hours; src: 120 hours_Olesen02	475	22	1	1.00E+00	2.84E-05	3.83E-05
ORourke03_ste11_0.125MKCl_010_ORourke03	448	163	46	3.86E-14	2.96E-05	3.98E-05
delta grx5 3; src: Exponentially growing grx5 mutant yeast strain_Belli04	443	79	1	1.00E+00	2.67E-05	5.48E-05
t:60_Cho98	483	2	0	1.00E+00	2.23E-05	1.04E-05
FKS1 (tet promoter)_Hughes00	482	46	5	5.15E-01	1.56E-05	2.73E-05
ORourke03_pbs2_0.5MKCl_020_ORourke03	448	329	65	7.37E-12	2.93E-05	4.92E-05
mud1_3; src: mud1<->BY4741 (wt)_Clark02_dyeSwap	10	1	0	1.00E+00	0.00E+00	0.00E+00
aft1.1.40_Protchenko01	472	63	14	1.27E-03	4.45E-05	8.72E-05
pfd2 (**14)_Hughes00	482	86	17	1.21E-03	2.38E-05	4.56E-05
Roberts00_bni1D 50 nM aF, 90 min_Roberts00	483	172	17	3.13E-01	3.88E-05	6.10E-05
2.5mM DTT 005 min; src: time zero<->005 min_Gasch00_DTT(y13)	481	100	6	9.14E-01	1.46E-05	2.05E-05
4.4.d-BY; src: segregant from BY4716 x wild wine strain<->reference pool of BY4716 strain_Brem02_set1dyeSwap	483	451	10	1.00E+00	2.51E-05	3.67E-05
4NQO_Jelinsky00	483	115	2	1.00E+00	1.85E-05	2.94E-05
Ideker01_gal7-gal_Ideker01	470	267	27	1.97E-01	2.50E-05	3.48E-05
yer067c-a_Hughes00	482	2	0	1.00E+00	8.14E-05	5.72E-05
yB7n052 S1Comp 08 hr 55 min Sulfate Batch vs Chemostat Comparison_Saldanha04_SulfateBatchChem	483	652	47	8.62E-01	3.23E-05	5.70E-05
Roberts00_wt 1.5 nM aF, 30 min_Roberts00	483	81	6	7.94E-01	3.01E-05	5.01E-05
Roberts00_GAL-STE4, 3 hrs. gal_Roberts00	483	130	5	9.95E-01	3.71E-05	4.60E-05
WT (BY4741)+GlcN (2hr) #1; src: Total RNA_Bulik03	475	168	2	1.00E+00	1.67E-05	2.66E-05
2.5mM DTT 045 min; src: time zero<->045 min_Gasch00_DTT(y13)	481	203	27	1.15E-02	2.53E-05	3.73E-05
Acid 0' (A)_Causton01_acid	378	110	1	1.00E+00	1.85E-05	2.68E-05
1287_RNT1_5_2; src: Rnt1 knockout BMA64_Lee05	478	103	4	9.92E-01	1.63E-05	2.72E-05
ORourke03_ssk1ste11_0.125MKCl_020_ORourke03	448	63	11	2.78E-02	2.23E-05	5.55E-05
PHO81c vs. wild type, exp.1; src: Cy3-labeled cDNA from NBW7 mRNA in YPAD<->Cy5-labeled cDNA from NOF1(PHO81c) mRNA in YPAD_Ogawa00_set1	474	515	70	1.06E-05	2.62E-05	4.46E-05
ste11 (haploid)_Hughes00	482	27	2	8.97E-01	2.91E-05	4.67E-05
sin3_Bernstein00_HDACrpd3sin3hda1	452	355	57	1.52E-06	2.38E-05	3.71E-05
hat2_Hughes00	482	1	1	1.00E+00	0.00E+00	0.00E+00
ste5 (haploid)_Hughes00	482	7	1	1.00E+00	3.44E-05	3.27E-05
17-2-dCy3; src: reference pool of BY4716 strain; src: segregant from BY4716 x wild wine strain_Brem05_dyeSwap	483	103	5	9.72E-01	2.36E-05	3.49E-05
WT 75_Duvel03_delayedRap	465	666	130	0.00E+00	3.42E-05	6.32E-05
y12-125 wild type vs. zap1 - 76 nM zinc_Lyons00	483	165	34	7.74E-07	3.07E-05	4.56E-05
y22n054 Ca 60min (2)_Yoshimoto02_Ca	447	207	38	4.09E-06	3.18E-05	5.85E-05
y74.4.54.1 FAS3: met3.1_ShakouryElizeh04	397	70	3	9.76E-01	4.45E-05	6.25E-05
ORourke03_WT_1Msorb_180_ORourke03	448	35	8	1.96E-02	3.53E-05	6.16E-05
MD_II_28_min_Shapira04	333	111	19	2.31E-03	3.62E-05	5.72E-05
yap1_Hughes00	482	43	19	1.40E-09	1.08E-04	1.55E-04
fk506_1ug Mean Ratio (Mar: Rosetta datasets)_Marton98	453	46	2	9.79E-01	1.97E-05	3.21E-05
WT (BY4741)+GlcN (2hr) #3; src: Total RNA_Bulik03	475	167	1	1.00E+00	1.81E-05	3.62E-05
yB14n075 L2 Comp 09 hr 58 min Leucine Batch vs Chemostat Comparison_Saldanha04_LeucineBatchChem	482	1825	245	0.00E+00	3.25E-05	5.34E-05
dig1, dig2 (haploid)_Hughes00	482	109	6	9.47E-01	4.17E-05	6.55E-05
delta pet117 2; src: Exponentially growing pet117 mutant yeast strain_Belli04	443	138	2	1.00E+00	2.11E-05	4.54E-05
ORourke03_ssk1_0.125MKCl_020_ORourke03	448	79	5	8.91E-01	2.72E-05	3.71E-05
DBY8778_heat_shock2_60min; src: DBY8778_heat_shock2_60min<->reference_Segal03_HSkin82	456	314	66	1.42E-13	3.21E-05	5.86E-05
Roberts00_GAL-BNI1D, 3 hrs. gal_Roberts00	483	55	7	2.82E-01	3.73E-05	7.47E-05
ORourke03_WT_alpha_40_ORourke03	448	130	14	2.47E-01	3.42E-05	4.69E-05
ymr147w_Hughes00	482	2	0	1.00E+00	2.34E-05	1.59E-05
y22n048 Ca 15min (1)_Yoshimoto02_Ca	447	734	135	0.00E+00	2.73E-05	4.89E-05
rps24a (**9)_Hughes00	482	28	2	9.06E-01	3.60E-05	5.88E-05
Anaerobic nitrogen limited 2; src: chemostat culture_Tai05	473	42	4	6.82E-01	1.93E-05	2.86E-05
anp1_Hughes00	482	171	80	0.00E+00	9.87E-05	1.27E-04
(83i2) HBY4 YPGL NormInt (Lopez and Baker study of gcr1 mutant)_Lopez00	475	89	8	5.83E-01	3.14E-05	5.26E-05
prp17-1 cells, time 5min; src: prp17-1, 5min CH1 Cy5<->yeast genomic DNA CH2 Cy3_Sapra04	473	274	68	0.00E+00	2.91E-05	5.94E-05
ORourke03_ste11_0.0625MKCl_0_ORourke03	448	54	3	9.40E-01	2.09E-05	5.93E-05
y12n58 fkh1,2 alpha factor 015 min_Zhu00	19	1	1	1.00E+00	4.40E-05	0.00E+00
tec1 (haploid)_Hughes00	482	5	1	1.00E+00	3.37E-05	5.99E-05
2.4.a-BY; src: segregant from BY4716 x wild wine strain<->reference pool of BY4716 strain_Brem02_set1dyeSwap	483	492	19	1.00E+00	2.64E-05	4.21E-05
MNNG_Jelinsky00	483	117	2	1.00E+00	1.82E-05	2.58E-05
ORourke03_WT_0.5MKCl_010_ORourke03	448	319	66	5.29E-13	2.89E-05	4.49E-05
ORourke03_ssk1_0.0625MKCl_015_ORourke03	448	77	5	8.79E-01	2.45E-05	4.12E-05
hda1_Bernstein00_HDACrpd3sin3hda1	452	265	32	3.37E-02	3.97E-05	7.10E-05
Elutriation2:Sample2:Time0.5hrs; src: Ref Pool<->2.2.2_Spellman98_elutriation	472	71	9	2.10E-01	3.74E-05	6.73E-05
Hardwick00_amino acid starvation 120 min_Hardwick00	462	3417	396	0.00E+00	3.21E-05	5.68E-05
ymr030w_Hughes00	482	3	0	1.00E+00	3.55E-05	2.57E-05
Roberts00_ste20D 50 nM aF, 30 min_Roberts00	483	79	3	9.90E-01	2.97E-05	4.95E-05
y25n052 Ca+FK 60min (5)_Yoshimoto02_Ca	447	187	43	8.57E-10	3.49E-05	6.18E-05
imp2_Hughes00	482	40	14	8.25E-06	8.05E-05	1.12E-04
ORourke03_ssk1sho1_0.5MKCl_020_ORourke03	448	300	61	1.08E-11	2.65E-05	4.53E-05
Lager beer fermentation 0 hours; src: 0 hours_Olesen02	475	3	0	1.00E+00	9.73E-06	6.88E-06
med2 (haploid)_Hughes00	482	53	12	2.84E-03	4.87E-05	7.58E-05
9-4-dCy3; src: reference pool of BY4716 strain; src: segregant from BY4716 x wild wine strain_Brem05_dyeSwap	483	138	13	4.39E-01	4.15E-05	8.16E-05
pcl10D_Huang02	483	3	0	1.00E+00	1.34E-05	1.03E-05
MD_II_77_min_Shapira04	333	390	76	1.74E-14	3.28E-05	4.85E-05
ORourke03_WT_0.25MKCL_020_ORourke03	448	214	63	0.00E+00	2.46E-05	3.69E-05
tom6_Hughes00	482	11	1	1.00E+00	3.09E-05	4.74E-05
2mM MD 170min_Shapira04	333	425	81	6.44E-15	3.51E-05	6.02E-05
8-5-bCy5; src: segregant from BY4716 x wild wine strain RM11-1a<->reference pool of BY4716 strain_Yvert03_dyeSwap	482	128	17	5.24E-02	3.51E-05	6.17E-05
rpd3 (haploid)_Hughes00	482	460	92	0.00E+00	3.86E-05	7.22E-05
H2O2_II_63_min_Shapira04	333	378	74	3.40E-14	3.32E-05	5.40E-05
yB14n247 L2 CompR 07 hr 58 min Leucine Batch vs Chemostat Comparison_Saldanha04_LeucineBatchChem	482	201	9	9.94E-01	2.02E-05	3.07E-05
pho4D_Huang02	483	41	3	8.55E-01	2.29E-05	3.18E-05
YSS89, T=40; src: Yeast_Schawalder04	465	157	2	1.00E+00	1.52E-05	2.53E-05
Primig00_W303a alpha 4h_Primig00	479	25	7	1.29E-02	2.09E-05	2.82E-05
ubp8_Hughes00	482	3	0	1.00E+00	6.17E-05	5.13E-05
2-2-dCy5; src: segregant from BY4716 x wild wine strain RM11-1a<->reference pool of BY4716 strain_Yvert03_dyeSwap	482	127	13	3.30E-01	2.20E-05	3.40E-05
CDC42 (tet promoter)_Hughes00	482	102	19	1.17E-03	3.25E-05	7.11E-05
BY2-BY; src: independent culture of BY4716<->reference pool of BY4716 strain_Brem02_set2dyeSwap	460	44	1	1.00E+00	2.57E-05	4.48E-05
pcl6Dpcl7D_Huang02	483	10	1	1.00E+00	4.21E-05	7.28E-05
ORourke03_WT_0.5MKCl_180_ORourke03	448	174	28	6.38E-04	2.98E-05	6.99E-05
aft1.1.40_Yun00	472	63	14	1.27E-03	4.45E-05	8.72E-05
29C +1M sorbitol to 33C + 1M sorbitol - 15 min; src: time = 0 at 29C + 1M sorbitol<->time = 5 mintues after shift to 33C + 1M sorbitol_Gasch00_HSmild	483	284	65	7.99E-15	2.59E-05	4.00E-05
y12n65 fkh1,2 alpha factor 120 min_Zhu00	19	2	0	1.00E+00	3.25E-06	3.25E-06
.24 mM H2O2- 014 minutes_Shapira04	333	71	3	9.80E-01	2.34E-05	3.96E-05
Elutriation2:Sample2:Time3.5hrs; src: Ref Pool<->2.2.8_Spellman98_elutriation	472	25	0	1.00E+00	1.46E-05	1.59E-05
7.3.d-BY; src: segregant from BY4716 x wild wine strain<->reference pool of BY4716 strain_Brem02_set1dyeSwap	483	93	4	9.84E-01	3.03E-05	3.97E-05
brr1_3; src: brr1<->BY4741 (wt)_Clark02_dyeSwap	10	3	2	1.31E-01	1.47E-04	1.67E-04
ORourke03_pbs2_0.5MKCl_030_ORourke03	448	318	63	1.48E-11	2.66E-05	4.01E-05
Roberts00_fus3D kss1D wt_Roberts00	483	45	5	4.98E-01	3.67E-05	5.61E-05
Ideker01_gal1-gal_Ideker01	470	199	16	6.68E-01	2.12E-05	3.60E-05
heat shock 20 min; src: time zero<->20 min_Gasch00_HS25-37	482	1633	220	0.00E+00	2.83E-05	5.12E-05
ORourke03_ssk1ste11_0.5MKCl_030_ORourke03	448	174	47	1.15E-13	2.85E-05	4.29E-05
rrp6_Hughes00	482	214	61	0.00E+00	5.65E-05	8.89E-05
y22n021 Ca/Ca+FK 30min (1)_Yoshimoto02_Ca	447	189	20	2.12E-01	3.11E-05	5.55E-05
(99i5) HBY4 YPGL+G NormInt (Lopez and Baker study of gcr1 mutant)_Lopez00	475	47	0	1.00E+00	3.39E-05	4.14E-05
Rpd3 deletion 2; src: Strain NSY430_Sabet04	478	113	3	9.99E-01	1.90E-05	3.11E-05
swi4_Hughes00	482	299	158	0.00E+00	1.00E-04	1.17E-04
7.4.c-BY; src: segregant from BY4716 x wild wine strain<->reference pool of BY4716 strain_Brem02_set1dyeSwap	483	91	4	9.82E-01	3.00E-05	4.53E-05
DT_WT_Chitikila02	466	5	0	1.00E+00	4.69E-05	4.03E-05
spf1_Hughes00	482	50	19	2.43E-08	1.48E-04	1.61E-04
yhr031c_Hughes00	482	9	2	5.31E-01	6.19E-06	1.18E-05
WT (BY4741) +GlcN (SS) #1; src: Total RNA_Bulik03	475	152	1	1.00E+00	1.81E-05	3.63E-05
y11-21 DBYyap1- + 0.3 mM H2O2 (20 min)_CarmelHarel01	480	299	86	0.00E+00	3.73E-05	6.94E-05
are1, are2 (haploid)_Hughes00	482	20	2	8.15E-01	6.62E-06	1.22E-05
YPD_8_h_30C; src: t=0<->8_h_Gasch00_stationaryPhase(y14)	479	1275	216	0.00E+00	3.18E-05	5.70E-05
Anaerobic carbon limited 1; src: chemostat culture_Tai05	473	114	5	9.87E-01	2.78E-05	6.81E-05
yB4n061 P1Comp 24 hr 5 min Phosphate Batch vs Chemostat Comparison_Saldanha04_PhosphateBatchChem	483	582	64	8.19E-03	2.32E-05	4.01E-05
C406A, MMS;whole organism;MMS;TFIIH mutant C406A;37674; src: yeast_Takagi05	467	102	2	1.00E+00	1.59E-05	2.87E-05
yB14n073 L2 Comp 07 hr 58 min Leucine Batch vs Chemostat Comparison_Saldanha04_LeucineBatchChem	482	1316	34	1.00E+00	2.04E-05	3.55E-05
yap1,2 Con_Cohen02	462	138	14	3.51E-01	4.25E-05	7.84E-05
rpd3 delete H3delta(1-28) 2; src: Strain NSY459_Sabet04	478	115	1	1.00E+00	1.85E-05	3.17E-05
YSS89, T=30; src: Yeast_Schawalder04	465	168	2	1.00E+00	1.67E-05	2.83E-05
ORourke03_ssk1_0.5MKCl_030_ORourke03	448	284	62	2.60E-13	2.54E-05	4.14E-05
t:150_Cho98	483	35	1	1.00E+00	1.19E-05	2.48E-05
t:140_Cho98	483	14	0	1.00E+00	1.92E-05	2.64E-05
pet111_Hughes00	482	19	3	4.61E-01	3.27E-05	4.21E-05
dtt 000 min; src: pool<->dtt 000_Gasch00_DTT(y14)	480	182	7	9.98E-01	2.50E-05	4.54E-05
ecm10_Hughes00	482	2	0	1.00E+00	5.93E-05	5.93E-05
17-2-dCy5; src: segregant from BY4716 x wild wine strain RM11-1a<->reference pool of BY4716 strain_Yvert03_dyeSwap	482	141	64	0.00E+00	1.03E-04	1.29E-04
HU_Hughes00	482	58	26	3.60E-13	9.34E-05	1.54E-04
prp17 null cells, time 60min; src: prp17 null, 60min CH1 Cy5<->yeast genomic DNA CH2 Cy3_Sapra04	473	618	106	5.77E-15	2.85E-05	4.99E-05
5.2.d-BY; src: segregant from BY4716 x wild wine strain<->reference pool of BY4716 strain_Brem02_set1dyeSwap	483	198	4	1.00E+00	2.17E-05	3.42E-05
swi4D - 25C_Baetz01	483	462	70	1.91E-07	2.98E-05	4.84E-05
Sorbitol 15'_Causton01_sorbitol	341	30	1	1.00E+00	1.86E-05	2.66E-05
1-4-dCy3; src: reference pool of BY4716 strain; src: segregant from BY4716 x wild wine strain_Brem05_dyeSwap	483	128	40	7.37E-14	3.72E-05	7.72E-05
pph22 120_Duvel03_delayedRap	465	449	87	1.55E-15	2.85E-05	4.84E-05
swi1 minimal medium experiment 2; src: swi1 deletion (YPS1)<->Wild-type (FY2)_Sudarsanam00_set2	482	286	32	5.36E-02	4.48E-05	7.66E-05
alpha factor release sample015; src: asynchronous control<->15_Spellman98_alphaFactor	472	174	35	7.69E-07	4.44E-05	8.39E-05
wt 80uM 2 hr_Fleming99	458	31	2	9.32E-01	2.19E-05	2.80E-05
ORourke03_WT_1MKCL_090_ORourke03	448	377	81	0.00E+00	2.73E-05	4.37E-05
vps8_Hughes00	482	20	5	7.21E-02	1.81E-05	2.50E-05
rpl6b_Hughes00	482	4	1	1.00E+00	1.63E-05	1.75E-05
ORourke03_WT_1Msorb_005_ORourke03	448	12	2	6.36E-01	2.66E-05	4.04E-05
Heat 45'_Causton01_heat	385	50	0	1.00E+00	1.66E-05	2.75E-05
15-2-dCy3; src: reference pool of BY4716 strain; src: segregant from BY4716 x wild wine strain_Brem05_dyeSwap	483	111	20	1.27E-03	2.76E-05	4.27E-05
3.2.d-BY; src: segregant from BY4716 x wild wine strain<->reference pool of BY4716 strain_Brem02_set1dyeSwap	483	283	6	1.00E+00	2.57E-05	4.42E-05
9-6-dCy3; src: reference pool of BY4716 strain; src: segregant from BY4716 x wild wine strain_Brem05_dyeSwap	483	114	11	4.41E-01	2.68E-05	3.69E-05
hsf1-R206S/F256S replicate 1; src: hsf1-R206S/F256S cells grown at 39oC for 15 min_Yamamoto05	423	66	3	9.73E-01	2.50E-05	3.18E-05
y12-123 DY zap1 3 mM vs. 10 uM zinc #2_Lyons00	483	345	70	3.96E-13	2.59E-05	3.79E-05
YP galactose vs reference pool; src: pool<->galactose_Gasch00_carbonSources	481	86	17	1.23E-03	2.72E-05	4.74E-05
steady state 36 dec C; src: pool<->36 deg C_Gasch00_steadyState(y14)	482	69	16	3.13E-04	2.26E-05	4.07E-05
prp17 null cells, time 5min; src: prp17 null, 5min CH1 Cy5<->yeast genomic DNA CH2 Cy3_Sapra04	473	458	88	2.55E-15	2.78E-05	5.51E-05
Alkali 60'_Causton01_alkali	378	52	2	9.86E-01	2.19E-05	3.25E-05
2-3-dCy3; src: reference pool of BY4716 strain; src: segregant from BY4716 x wild wine strain_Brem05_dyeSwap	483	102	31	1.66E-10	4.94E-05	9.22E-05
pep12 _Hughes00	482	19	8	4.55E-04	2.26E-05	2.89E-05
2mM MD 040min_Shapira04	333	349	51	1.32E-05	3.78E-05	6.03E-05
y12n62 fkh1,2 alpha factor 075 min_Zhu00	19	4	0	1.00E+00	2.87E-05	2.49E-05
yB4n090 P2Comp 11 hr 51 min Phosphate Batch vs Chemostat Comparison2_Saldanha04_PhosphateBatchChem	483	842	91	2.24E-03	2.65E-05	4.52E-05
yB8n076 S4Comp 07 hr 10 min Sulfate Batch vs Chemostat Comparison_Saldanha04_SulfateBatchChem	483	223	19	5.37E-01	3.67E-05	6.43E-05
wt+CH vs. wt+CH+15 �M splitomicin_Bedalov01	483	13	0	1.00E+00	1.56E-05	3.94E-05
pcl8Dpcl10D_Huang02	483	6	0	1.00E+00	3.85E-05	2.42E-05
Roberts00_wt 158 nM aF, 30 min_Roberts00	483	202	14	8.42E-01	3.04E-05	4.76E-05
NaCl 45'_Causton01_NaCl	392	60	3	9.66E-01	2.01E-05	2.82E-05
Alkali 20'_Causton01_alkali	378	62	3	9.60E-01	2.03E-05	2.85E-05
yB4n084 P2Comp 09 hr 49 min Phosphate Batch vs Chemostat Comparison2_Saldanha04_PhosphateBatchChem	483	413	57	5.67E-05	2.96E-05	4.59E-05
yB14n251 L2 CompR 12 hr 03 min Leucine Batch vs Chemostat Comparison_Saldanha04_LeucineBatchChem	482	935	210	0.00E+00	3.83E-05	6.14E-05
yB4n083 P2Comp 09 hr 36 min Phosphate Batch vs Chemostat Comparison2_Saldanha04_PhosphateBatchChem	483	354	63	1.90E-09	2.88E-05	4.81E-05
Alkali 10'_Causton01_alkali	378	107	7	8.52E-01	2.30E-05	3.84E-05
yB8n079 S4Comp 10 hr 00 min Sulfate Batch vs Chemostat Comparison_Saldanha04_SulfateBatchChem	483	646	127	0.00E+00	3.14E-05	5.53E-05
8-4-cCy5; src: segregant from BY4716 x wild wine strain RM11-1a<->reference pool of BY4716 strain_Yvert03_dyeSwap	482	274	57	3.03E-11	3.80E-05	6.61E-05
y74.4.92 500 uM Fe vs 100 uM Fe: met_ShakouryElizeh04	397	31	9	1.96E-03	6.72E-05	8.26E-05
6-5-dCy3; src: reference pool of BY4716 strain; src: segregant from BY4716 x wild wine strain_Brem05_dyeSwap	483	124	20	4.67E-03	6.06E-05	1.07E-04
ORourke03_ssk1_0.125MKCl_0_ORourke03	448	59	4	8.66E-01	2.75E-05	3.98E-05
wt mms rep (3) C-20228; src: wt mms rep (3) C-20228_Fry03	474	11	2	6.12E-01	3.56E-05	4.40E-05
hmg1(haploid)_Hughes00	482	25	2	8.78E-01	2.59E-05	3.03E-05
pcl1D_Huang02	483	3	2	2.23E-01	5.86E-05	5.38E-05
swi6 (haploid)_Hughes00	482	196	44	6.37E-10	3.67E-05	7.40E-05
SH121_6H_A; src: Cell_Martin04	469	133	2	1.00E+00	1.65E-05	2.73E-05
ORourke03_hog1_0.5MKCl_020_ORourke03	448	353	80	0.00E+00	3.25E-05	5.57E-05
aqy2-b_Hughes00	482	1	0	1.00E+00	3.13E-05	0.00E+00
.24 mM H2O2- 020 minutes_Shapira04	333	140	17	8.20E-02	3.02E-05	4.61E-05
y19-45 wt - 0.3 mM H2O2 - 30 min_CarmelHarel01	480	263	18	8.71E-01	2.90E-05	5.02E-05
PMI40 deletion strain, 1 g/L initial mannose, repeat 2/3; src: Total RNA from an aerobic batch culture of a pmi40 deletion strain_Pitkanen04	471	151	8	9.71E-01	2.27E-05	4.44E-05
2mM MD 055min_Shapira04	333	403	77	3.38E-14	3.51E-05	5.34E-05
MBA:MEXP:86_deNadal04	472	280	43	3.85E-05	2.95E-05	4.84E-05
MD_II_42_min_Shapira04	333	233	54	2.40E-13	3.76E-05	5.40E-05
Roberts00_wt 0.15 nM aF, 30 min_Roberts00	483	60	5	7.25E-01	4.12E-05	5.69E-05
Roberts00_tec1D 50 nM aF wt 50 nM aF, 30 min_Roberts00	483	8	2	4.90E-01	3.88E-05	5.01E-05
7-4-cCy5; src: segregant from BY4716 x wild wine strain RM11-1a<->reference pool of BY4716 strain_Yvert03_dyeSwap	482	49	9	4.11E-02	3.56E-05	5.36E-05
yB4n080 P2Comp 08 hr 19 min Phosphate Batch vs Chemostat Comparison2_Saldanha04_PhosphateBatchChem	483	270	25	3.40E-01	2.98E-05	5.43E-05
H2O2_II_160_min_Shapira04	333	166	36	3.37E-08	3.52E-05	5.53E-05
Sorbitol 0'_Causton01_sorbitol	341	70	1	1.00E+00	1.57E-05	2.72E-05
y19-49 trr - 0.3 mM H2O2 - 30 min_CarmelHarel01	480	519	103	0.00E+00	2.72E-05	4.54E-05
WT (BY4741) +GlcN (SS) #2; src: Total RNA_Bulik03	475	160	1	1.00E+00	1.78E-05	3.57E-05
Roberts00_wt 50 nM aF, 30 min_Roberts00	483	181	14	7.12E-01	3.22E-05	5.16E-05
filament09; src: filamentous-form 9 hour<->yeast-form_Prinz04	483	1259	99	6.86E-01	2.81E-05	5.11E-05
Hardwick00_rapamycin haploid 30 min_Hardwick00	462	2589	272	4.76E-09	2.87E-05	5.26E-05
(77i1) HBY4 YPGL NormInt (Lopez and Baker study of gcr1 mutant)_Lopez00	475	117	0	1.00E+00	1.93E-05	4.35E-05
alpha factor release sample028; src: asynchronous control<->28_Spellman98_alphaFactor	472	65	8	2.67E-01	5.16E-05	9.71E-05
t-BuOOH_Jelinsky00	483	82	8	4.98E-01	2.44E-05	3.96E-05
ymr187c_Hughes00	482	2	0	1.00E+00	1.92E-04	0.00E+00
y19-44 wt - 0.3 mM H2O2 - 10 min_CarmelHarel01	480	48	16	3.15E-06	4.41E-05	5.71E-05
(11i2) HBY4 YPGL NormInt (Lopez and Baker study of gcr1 mutant)_Lopez00	475	82	5	9.06E-01	2.72E-05	5.41E-05
yB8n050 CC SP 3B Sulfate-Phosphate Chemostat Comparison_Saldanha04_UraSulPhoLeuComp	483	73	20	3.12E-06	4.82E-05	6.61E-05
ORourke03_ssk1ste11_0.25MKCL_010_ORourke03	448	51	8	1.13E-01	3.04E-05	6.34E-05
alpha factor release sample019; src: asynchronous control<->19_Spellman98_alphaFactor	472	54	11	9.91E-03	5.87E-05	8.93E-05
ymr034c_Hughes00	482	6	0	1.00E+00	1.10E-05	1.41E-05
Primig00_W303a alpha 8h_Primig00	479	36	8	2.34E-02	2.25E-05	3.08E-05
Acid 0' (B)_Causton01_acid	378	107	0	1.00E+00	1.82E-05	2.76E-05
.24 mM H2O2- 063 minutes_Shapira04	333	493	87	5.34E-14	3.15E-05	5.38E-05
Anaerobic phosphorus limited 2; src: chemostat culture_Tai05	473	105	4	9.94E-01	2.29E-05	4.53E-05
15-4-dCy3; src: reference pool of BY4716 strain; src: segregant from BY4716 x wild wine strain_Brem05_dyeSwap	483	106	36	1.01E-13	3.54E-05	5.81E-05
cdc15 030 min; src: asynchronous<->030 min_Spellman98_cdc15	448	275	10	1.00E+00	2.28E-05	3.73E-05
.24 mM H2O2- 049 minutes/redo_Shapira04	333	396	93	0.00E+00	3.49E-05	5.46E-05
Primig00_SK1a alpha 1h_Primig00	479	14	3	3.16E-01	3.17E-05	3.76E-05
yor021c_Hughes00	482	1	0	1.00E+00	1.39E-04	0.00E+00
clb6_Hughes00	482	23	7	8.23E-03	9.59E-05	1.52E-04
delta sus1-3; src: Exponentially growing sus1 mutant yeast strain_RodriguezNavarro04	460	10	0	1.00E+00	1.80E-05	1.53E-05
SS330 cells, time 5min; src: SS330, 5min CH1 Cy5<->yeast genomic DNA CH2 Cy3_Sapra04	473	345	86	0.00E+00	2.69E-05	4.25E-05
MAC1-up (C); src: CM66J low Cu++<->CM66J#2 (Mac1-H279Q) low Cu++_Gross00	483	478	36	7.61E-01	2.65E-05	4.08E-05
yor080w (**3)_Hughes00	482	231	72	0.00E+00	5.62E-05	9.22E-05
SH100_2H_B; src: Cell_Martin04	469	135	2	1.00E+00	1.64E-05	2.75E-05
13-2-cCy5; src: segregant from BY4716 x wild wine strain RM11-1a<->reference pool of BY4716 strain_Yvert03_dyeSwap	482	204	17	5.91E-01	3.19E-05	6.11E-05
1M sorbitol - 45 min (* centrifugation problem); src: time = 0 min<->time = 45 min_Gasch00_hyper-osmotic	482	120	32	2.96E-09	2.97E-05	4.80E-05
y74.4.66 wt vs aft1up: met_ShakouryElizeh04	397	151	33	9.29E-08	6.38E-05	1.03E-04
6.2.b-BY; src: segregant from BY4716 x wild wine strain<->reference pool of BY4716 strain_Brem02_set1dyeSwap	483	144	4	1.00E+00	3.04E-05	4.07E-05
delta pet117 1; src: Exponentially growing pet117 mutant yeast strain_Belli04	443	169	3	1.00E+00	1.90E-05	3.65E-05
mud13_3; src: mud13<->BY4741 (wt)_Clark02_dyeSwap	10	2	2	8.90E-02	3.92E-05	2.27E-05
hos2 diff_Bernstein00_HDACsin3sap30ume6hda1hos2hos3	408	2	0	1.00E+00	1.69E-05	1.69E-05
ate1_Hughes00	482	7	0	1.00E+00	2.03E-05	3.19E-05
PPH22 WT 90_Duvel03_delayedRap	465	641	126	0.00E+00	3.28E-05	5.69E-05
SS330 cells, time 0 hours; src: SS330, 0 hours CH1 Cy5<->yeast genomic DNA CH2 Cy3_Sapra04	473	27	12	3.19E-06	7.43E-05	8.80E-05
prp22-1 cells, time 15min; src: prp22-1, 15min CH1 Cy5<->yeast genomic DNA CH2 Cy3_Sapra04	473	564	95	7.50E-13	2.64E-05	4.29E-05
30min diff_Bernstein00_TSA	410	3	0	1.00E+00	1.13E-05	1.60E-05
(11i1) S150-2B YPGL NormInt (Lopez and Baker study of gcr1 mutant)_Lopez00	475	51	1	1.00E+00	3.37E-05	3.90E-05
14-7-cCy3; src: reference pool of BY4716 strain; src: segregant from BY4716 x wild wine strain_Brem05_dyeSwap	483	109	7	8.84E-01	2.56E-05	3.85E-05
25-1-dCy3; src: reference pool of BY4716 strain; src: segregant from BY4716 x wild wine strain_Brem05_dyeSwap	483	135	20	1.16E-02	2.33E-05	4.53E-05
yap2 Con_Cohen02	462	101	6	9.29E-01	3.28E-05	7.06E-05
rps27b (**11)_Hughes00	482	114	12	3.12E-01	3.92E-05	7.40E-05
TPK1-1stVal_Robertson00	281	112	0	1.00E+00	1.76E-05	2.81E-05
H4(K5,8,12,16Q) 2; src: Strain RMY491_Sabet04	478	152	3	1.00E+00	1.83E-05	3.89E-05
spt10-null sample #1; src: S. cerevisiae strain BJ-spt10-null_Eriksson05	476	79	4	9.61E-01	1.76E-05	2.65E-05
MD_II_140_min_Shapira04	333	239	58	2.67E-15	3.37E-05	4.88E-05
YEF3 (tet promoter)_Hughes00	482	5	2	3.43E-01	2.73E-06	2.25E-06
(77i3) HBY4 YPGL+G NormInt (Lopez and Baker study of gcr1 mutant)_Lopez00	475	88	2	9.99E-01	2.13E-05	3.45E-05
tap42-109 45_Duvel03_delayedRap	465	264	59	2.91E-13	2.92E-05	4.96E-05
imp2' (**12)_Hughes00	482	49	23	3.54E-12	1.02E-04	1.38E-04
filament10; src: filamentous-form 10 hour<->yeast-form_Prinz04	483	1249	112	1.32E-01	2.82E-05	4.70E-05
y22n077 Ca+FK 30min (2)_Yoshimoto02_Ca	447	437	90	0.00E+00	2.81E-05	5.03E-05
ORourke03_ste11_0.5MKCl_0_ORourke03	448	62	10	5.87E-02	2.67E-05	4.42E-05
heat shock 29 to 37, 20 minutes; src: 29 t0<->37 t20_Gasch00_HSto37	479	698	143	0.00E+00	2.88E-05	5.12E-05
yB8n047 CC SP 3A Sulfate-Phosphate Chemostat Comparison_Saldanha04_UraSulPhoLeuComp	483	177	18	2.60E-01	2.66E-05	3.77E-05
yB14n218 U3Comp 08 hr 08 min Uracil Batch vs Chemostat Comparison_Saldanha04_UracilBatchChem	483	1371	85	9.99E-01	2.44E-05	4.37E-05
steady state 33 dec C; src: pool<->33 deg C_Gasch00_steadyState(y14)	482	114	7	9.08E-01	3.05E-05	6.76E-05
yal004w_Hughes00	482	1	1	1.00E+00	4.27E-04	0.00E+00
Sporulation t11hrs; src: t0<->t11hrs_Chu98	472	715	66	1.55E-01	2.85E-05	5.46E-05
25C -- 15 min; src: 37C<->25C - 15 min_Gasch00_HS37-25	483	290	35	1.69E-02	4.56E-05	7.99E-05
RM3Cy3_2; src: reference pool of BY4716 strain; src: parent wild isolate RM11-1a_Brem05_dyeSwap	483	190	13	8.52E-01	2.40E-05	3.62E-05
ORourke03_ssk1ste11_0.0625MKCl_002.5_ORourke03	448	61	5	7.36E-01	1.42E-05	3.01E-05
yB14n203 CC UL 2A Uracil-Leucine Chemostat Comparison_Saldanha04_UraSulPhoLeuComp	483	699	72	2.10E-02	2.14E-05	3.33E-05
cla4 (haploid)_Hughes00	482	8	0	1.00E+00	1.21E-05	2.22E-05
ORourke03_ste11_0.5MKCl_030_ORourke03	448	249	63	1.11E-16	2.39E-05	3.68E-05
y25n051 Ca+FK 30min (5)_Yoshimoto02_Ca	447	529	102	0.00E+00	2.71E-05	4.90E-05
yB14n197 CC UL 3A Uracil-Leucine Chemostat Comparison_Saldanha04_UraSulPhoLeuComp	483	199	46	8.67E-11	2.32E-05	3.61E-05
rip1_Hughes00	482	35	7	5.85E-02	3.44E-05	7.29E-05
yB14n253 L2 CompR 24 hr 59 min Leucine Batch vs Chemostat Comparison_Saldanha04_LeucineBatchChem	482	935	209	0.00E+00	3.82E-05	6.15E-05
DLJ 8; src: Saccharomyces cerevisiae DJ28<->Saccharomyces cerevisiae FY23_Jones03_dyeSwap	481	2478	185	9.42E-01	2.75E-05	4.94E-05
RM5Cy3; src: reference pool of BY4716 strain; src: parent wild isolate RM11-1a_Brem05_dyeSwap	483	152	5	9.99E-01	2.60E-05	3.75E-05
wt vs. 15 �M splitomicin_Bedalov01	483	28	5	1.86E-01	7.52E-05	1.11E-04
ORourke03_ssk1ste11_0.125MKCl_030_ORourke03	448	51	5	5.98E-01	2.12E-05	6.32E-05
hst3_Hughes00	482	128	37	9.56E-12	5.33E-05	1.02E-04
WT, Gal batch, 140 min, LiCl; src: Total RNA from aerobic cultivation on galactose with LiCl_Bro03	478	81	7	6.61E-01	2.26E-05	4.92E-05
Lager beer fermentation 168 hours; src: 168 hours_Olesen02	475	1	0	1.00E+00	1.43E-05	0.00E+00
Doxycycline_Hughes00	482	15	4	1.15E-01	2.94E-05	4.17E-05
yB4n088 P2Comp 10 hr 50 min Phosphate Batch vs Chemostat Comparison2_Saldanha04_PhosphateBatchChem	483	729	87	1.15E-04	2.83E-05	4.76E-05
heat shock 60 min; src: time zero<->60 min_Gasch00_HS25-37	482	352	69	2.62E-12	2.98E-05	5.47E-05
8-7-bCy3; src: reference pool of BY4716 strain; src: segregant from BY4716 x wild wine strain_Brem05_dyeSwap	483	88	13	4.92E-02	5.63E-05	1.12E-04
diauxic shift timecourse: 11.5 hr; src: 0.14 OD 19.0g/L glucose<->0.80 OD 17.6g/L glucose_DeRisi97	471	38	3	8.22E-01	2.82E-05	3.74E-05
sit4 45_Duvel03_delayedRap	465	457	98	0.00E+00	2.93E-05	5.59E-05
cdc15 130 min; src: asynchronous<->130 min_Spellman98_cdc15	448	138	7	9.71E-01	2.21E-05	3.56E-05
F82G 1 mM 1NaPP1 10min_Carroll01	482	45	12	7.12E-04	2.01E-05	2.16E-05
alpha factor release sample029; src: asynchronous control (prep3)<->29_Spellman98_alphaFactor	472	22	2	8.43E-01	5.90E-05	1.19E-04
YPD 3 d (25C); src: t=0<->3 d_Gasch00_stationaryPhase(y12)	483	1090	181	0.00E+00	2.99E-05	5.34E-05
1 mM Menadione (50 min)redo; src: time = 0 min<->time = 50 min_Gasch00_menadione	478	121	39	6.44E-14	6.96E-05	1.02E-04
2.3.d-BY; src: segregant from BY4716 x wild wine strain<->reference pool of BY4716 strain_Brem02_set1dyeSwap	483	290	15	9.91E-01	3.24E-05	4.90E-05
8-6-cCy5; src: segregant from BY4716 x wild wine strain RM11-1a<->reference pool of BY4716 strain_Yvert03_dyeSwap	482	79	13	2.39E-02	3.76E-05	5.63E-05
ORourke03_ssk1ste11_0.25MKCL_0_ORourke03	448	14	4	9.73E-02	4.16E-05	6.76E-05
pho85D_Huang02	483	131	37	2.11E-11	7.15E-05	1.16E-04
rsc30 null b1_Angus01	474	387	13	1.00E+00	2.28E-05	4.55E-05
14-4-aCy3; src: reference pool of BY4716 strain; src: segregant from BY4716 x wild wine strain_Brem05_dyeSwap	483	117	5	9.88E-01	2.89E-05	3.83E-05
yer002w_Hughes00	482	15	2	7.17E-01	8.26E-05	1.40E-04
PMI40 deletion strain, 1 g/L initial mannose, repeat 1/3; src: Total RNA from an aerobic batch culture of a pmi40 deletion strain_Pitkanen04	471	153	8	9.74E-01	2.18E-05	4.40E-05
(83i4) S150-2B YPGL+G NormInt (Lopez and Baker study of gcr1 mutant)_Lopez00	475	84	0	1.00E+00	2.38E-05	3.49E-05
afg3 (haploid)_Hughes00	482	114	41	1.11E-16	5.11E-05	9.98E-05
heat shock 25 to 37, 20 minutes; src: 25 t0<->37 t20_Gasch00_HSto37	479	968	177	0.00E+00	2.90E-05	5.17E-05
Anaerobic nitrogen limited 3; src: chemostat culture_Tai05	473	117	5	9.89E-01	1.96E-05	3.00E-05
wt, MMS;whole organism;MMS;wildtype;37665; src: yeast_Takagi05	467	110	2	1.00E+00	1.58E-05	2.78E-05
2mM MD 210min_Shapira04	333	346	80	0.00E+00	4.16E-05	6.92E-05
Zero1_Jelinsky00	483	157	2	1.00E+00	1.69E-05	2.71E-05
cna1, cna2 (haploid)_Hughes00	482	15	5	2.79E-02	5.82E-05	1.09E-04
heat shock 40 min; src: time zero<->40 min_Gasch00_HS25-37	482	708	145	0.00E+00	3.03E-05	5.62E-05
antimycin, 60 min_Epstein00	483	8	1	1.00E+00	2.66E-05	3.21E-05
y74.4.53 20 uM Fe vs 100 uM Fe: met_ShakouryElizeh04	397	20	5	6.40E-02	6.10E-05	8.29E-05
7-8-dCy5; src: segregant from BY4716 x wild wine strain RM11-1a<->reference pool of BY4716 strain_Yvert03_dyeSwap	482	194	12	9.24E-01	2.87E-05	5.48E-05
RM4Cy3_3; src: reference pool of BY4716 strain; src: parent wild isolate RM11-1a_Brem05_dyeSwap	483	172	6	9.99E-01	2.89E-05	3.83E-05
ORourke03_hog1_0.5MKCl_090_ORourke03	448	289	51	1.06E-07	2.71E-05	4.37E-05
9-1-dCy5; src: segregant from BY4716 x wild wine strain RM11-1a<->reference pool of BY4716 strain_Yvert03_dyeSwap	482	65	3	9.73E-01	3.07E-05	5.05E-05
Sorbitol 45'_Causton01_sorbitol	341	88	5	9.29E-01	1.42E-05	2.29E-05
5-3-dCy3; src: reference pool of BY4716 strain; src: segregant from BY4716 x wild wine strain_Brem05_dyeSwap	483	81	7	6.48E-01	2.71E-05	4.90E-05
10-4-dCy5; src: segregant from BY4716 x wild wine strain RM11-1a<->reference pool of BY4716 strain_Yvert03_dyeSwap	482	47	6	3.31E-01	4.81E-05	6.49E-05
Wild type 2; src: Strain NSY429_Sabet04	478	144	0	1.00E+00	1.86E-05	3.87E-05
1286_RNT1_4; src: Rnt1 knockout BMA64_Lee05	478	117	4	9.97E-01	1.75E-05	2.90E-05
19-4-bCy3; src: reference pool of BY4716 strain; src: segregant from BY4716 x wild wine strain_Brem05_dyeSwap	483	128	37	9.83E-12	2.93E-05	5.28E-05
pho85Dpho4D_Huang02	483	69	15	1.02E-03	4.76E-05	8.73E-05
6-2-bCy5; src: segregant from BY4716 x wild wine strain RM11-1a<->reference pool of BY4716 strain_Yvert03_dyeSwap	482	77	13	1.99E-02	3.51E-05	5.97E-05
arg80_Hughes00	482	5	4	4.61E-03	3.40E-04	2.07E-04
yB4n054 P1Comp 19 hr 6 min Phosphate Batch vs Chemostat Comparison_Saldanha04_PhosphateBatchChem	483	396	44	2.58E-02	2.54E-05	4.33E-05
alpha factor release sample023; src: asynchronous control<->23_Spellman98_alphaFactor	472	103	12	2.05E-01	3.93E-05	8.24E-05
CLN3 induction 40 minutes; src: CLN3 0<->CLN3 40_Spellman98_cyclin	479	674	61	2.17E-01	2.82E-05	5.03E-05
yB14n245 L2 CompR 05 hr 58 min Leucine Batch vs Chemostat Comparison_Saldanha04_LeucineBatchChem	482	661	49	8.12E-01	2.11E-05	3.73E-05
yB8n078 S4Comp 09 hr 00 min Sulfate Batch vs Chemostat Comparison_Saldanha04_SulfateBatchChem	483	235	41	3.61E-06	3.59E-05	6.33E-05
Lovastatin_Hughes00	482	86	32	1.79E-13	8.47E-05	1.33E-04
ORourke03_ssk1ste11_0.125MKCl_005_ORourke03	448	34	7	5.16E-02	2.75E-05	7.38E-05
yB4n059 P1Comp 07 hr 5 min Phosphate Batch vs Chemostat Comparison_Saldanha04_PhosphateBatchChem	483	48	1	1.00E+00	1.68E-05	2.46E-05
rpl27a (**4)_Hughes00	482	93	27	9.16E-09	5.79E-05	9.68E-05
yB4n057 P1Comp 15 hr 0 min Phosphate Batch vs Chemostat Comparison_Saldanha04_PhosphateBatchChem	483	323	39	1.09E-02	2.67E-05	4.29E-05
5-2-dCy5; src: segregant from BY4716 x wild wine strain RM11-1a<->reference pool of BY4716 strain_Yvert03_dyeSwap	482	61	7	3.72E-01	2.16E-05	3.90E-05
15-6-cCy5; src: segregant from BY4716 x wild wine strain RM11-1a<->reference pool of BY4716 strain_Yvert03_dyeSwap	482	348	116	0.00E+00	6.56E-05	1.04E-04
y22n010 wt/crz1 Ca 15min (1)_Yoshimoto02_Ca	447	53	8	1.43E-01	3.30E-05	4.89E-05
ORourke03_WT_alpha_30_ORourke03	448	103	10	4.51E-01	3.04E-05	4.33E-05
yB7n059 S1Comp 22 hr 05 min Sulfate Batch vs Chemostat Comparison_Saldanha04_SulfateBatchChem	483	872	108	2.00E-06	2.58E-05	4.36E-05
MD_II_7_min_Shapira04	333	173	39	2.43E-09	4.54E-05	7.82E-05
4-1-cCy3; src: reference pool of BY4716 strain; src: segregant from BY4716 x wild wine strain_Brem05_dyeSwap	483	247	37	3.17E-04	2.58E-05	3.57E-05
yB14n243 CC LS 1A Leucine-Sulfate Chemostat Comparison_Saldanha04_UraSulPhoLeuComp	483	1657	202	4.22E-12	3.50E-05	6.52E-05
Heat Shock 005 minutes; src: Reference Pool<->Heat Shock 005 minutes_Gasch00_HS30-37	482	128	10	7.20E-01	2.67E-05	4.17E-05
29C to 33C -30 min; src: time = 0 at 29C<->time = 90 mintues after shift to 33C_Gasch00_HS29-33	483	402	57	2.85E-05	2.64E-05	4.27E-05
21 deg growth; src: 33 deg<->21 deg_Gasch00_steadyState(y13)	481	77	10	1.67E-01	2.66E-05	6.48E-05
prp17 null cells, time 15min; src: prp17 null, 15min CH1 Cy5<->yeast genomic DNA CH2 Cy3_Sapra04	473	370	80	0.00E+00	2.74E-05	4.65E-05
Nikkomycin_Hughes00	482	11	1	1.00E+00	1.88E-05	1.97E-05
C403A, no treatment;whole organism;NONE;TFIIH mutant C4;37667; src: yeast_Takagi05	467	114	1	1.00E+00	1.51E-05	2.65E-05
30min_Jelinsky00	483	127	8	8.98E-01	2.65E-05	4.77E-05
cdc15 110 min; src: asynchronous<->110 min_Spellman98_cdc15	448	154	13	5.90E-01	2.59E-05	4.25E-05
ORourke03_sho1_0.5MKCl_040_ORourke03	448	68	16	2.54E-04	3.04E-05	5.05E-05
yB4n012 P2Comp 25 hr 43 min Phosphate Batch vs Chemostat Comparison2_Saldanha04_PhosphateBatchChem	483	648	63	8.31E-02	2.70E-05	4.30E-05
.24 mM H2O2- 120 minutes_Shapira04	333	163	24	3.97E-03	3.55E-05	5.64E-05
ORourke03_hog1_0.125MKCl_020_ORourke03	448	123	15	1.18E-01	2.58E-05	3.96E-05
H3(K4,9,14,18,23,27Q) 3; src: Strain CLY460_Sabet04	478	170	3	1.00E+00	1.72E-05	2.64E-05
ORourke03_ssk1ste11_1MKCL_060_ORourke03	448	374	80	1.11E-16	2.97E-05	5.71E-05
prp17 null cells, time 30min; src: prp17 null, 30min CH1 Cy5<->yeast genomic DNA CH2 Cy3_Sapra04	473	652	117	0.00E+00	2.87E-05	5.02E-05
11-2-dCy3; src: reference pool of BY4716 strain; src: segregant from BY4716 x wild wine strain_Brem05_dyeSwap	483	159	19	8.88E-02	5.06E-05	9.54E-05
wt 80uM 4 hr_Fleming99	458	53	4	8.27E-01	2.16E-05	2.79E-05
WT2val_Robertson00	281	100	0	1.00E+00	1.78E-05	2.83E-05
20-1-dCy3; src: reference pool of BY4716 strain; src: segregant from BY4716 x wild wine strain_Brem05_dyeSwap	483	64	9	1.42E-01	5.66E-05	1.15E-04
ORourke03_ste11_0.125MKCl_020_ORourke03	448	51	14	1.41E-04	2.69E-05	3.51E-05
ynd1_Hughes00	482	3	0	1.00E+00	1.04E-05	1.48E-05
YSS37, T=30; src: Yeast_Schawalder04	465	125	2	1.00E+00	1.74E-05	2.80E-05
cdc15 090 min; src: asynchronous<->090 min_Spellman98_cdc15	448	85	7	6.90E-01	2.52E-05	3.93E-05
far1 (haploid)_Hughes00	482	65	2	9.96E-01	2.42E-05	4.49E-05
YPD 2 d (25C); src: t=0<->2 d_Gasch00_stationaryPhase(y12)	483	945	169	0.00E+00	3.09E-05	5.36E-05
SH100_0H_B; src: Cell_Martin04	469	135	1	1.00E+00	1.64E-05	2.78E-05
yB8n094 batch 02X25 4_Brauer05_batch2	464	547	95	4.46E-13	2.24E-05	3.69E-05
2-deoxy-D-glucose_Hughes00	482	194	54	3.33E-16	6.64E-05	1.03E-04
WT 60min_Duvel03_immediateRap	464	572	82	1.37E-07	2.79E-05	4.77E-05
1M sorbitol - 30 min; src: time = 0 min<->time = 30 min_Gasch00_hyper-osmotic	482	216	49	4.03E-11	2.71E-05	3.93E-05
WT 15min_Duvel03_immediateRap	464	560	100	3.78E-15	2.58E-05	4.43E-05
7-7-cCy5; src: segregant from BY4716 x wild wine strain RM11-1a<->reference pool of BY4716 strain_Yvert03_dyeSwap	482	58	9	9.34E-02	3.50E-05	6.98E-05
msl1_3; src: msl1<->By4741 (wt)_Clark02_dyeSwap	10	1	0	1.00E+00	0.00E+00	0.00E+00
PMI40 deletion strain, 1 g/L initial mannose, repeat 3/3; src: Total RNA from an aerobic batch culture of a pmi40 deletion strain_Pitkanen04	471	156	7	9.91E-01	1.97E-05	3.31E-05
yB8n064 03II01 batch p10_Brauer05_batch1	467	903	118	1.46E-08	2.24E-05	3.76E-05
3.4.d-BY; src: segregant from BY4716 x wild wine strain<->reference pool of BY4716 strain_Brem02_set1dyeSwap	483	535	12	1.00E+00	2.62E-05	4.09E-05
heat shock 80 min; src: time zero<->80 min_Gasch00_HS25-37	482	371	62	3.08E-08	2.64E-05	5.17E-05
vma8_Hughes00	482	86	17	1.21E-03	5.67E-05	9.74E-05
DT_V71R_Chitikila02	466	184	19	2.27E-01	3.85E-05	6.99E-05
F82G 10 mM 1NaPP1 10min_Carroll01	482	326	90	0.00E+00	3.01E-05	5.60E-05
yap1 Per_Cohen02	462	58	4	8.69E-01	3.05E-05	6.62E-05
yB8n060 03II01 batch p6_Brauer05_batch1	467	220	18	6.01E-01	2.45E-05	4.41E-05
rnr1 (haploid **9)_Hughes00	482	73	29	4.55E-13	9.85E-05	1.39E-04
cdc15 150 min; src: asynchronous<->150 min_Spellman98_cdc15	448	164	14	5.65E-01	2.30E-05	4.05E-05
26-1-dCy3; src: reference pool of BY4716 strain; src: segregant from BY4716 x wild wine strain_Brem05_dyeSwap	483	240	10	9.98E-01	2.43E-05	3.69E-05
Primig00_W303a a 4h_Primig00	479	29	9	1.64E-03	2.60E-05	3.03E-05
Fink98_TEC1HC_Madhani99	421	121	1	1.00E+00	1.74E-05	3.11E-05
diauxic shift timecourse: 18.5 hr; src: 0.14 OD 19.0g/L glucose<->6.9 OD 0.2g/L glucose_DeRisi97	471	968	145	1.78E-15	2.85E-05	5.25E-05
yB14n201 CC PU 2A Phosphate-Uracil Chemostat Comparison_Saldanha04_UraSulPhoLeuComp	483	235	29	2.29E-02	3.58E-05	6.13E-05
constant 0.32 mM H2O2 (30 min) redo; src: time = 0 min<->time = 30 min_Gasch00_HOtimeCourse	472	857	149	0.00E+00	3.46E-05	6.46E-05
Lager beer fermentation 264 hours; src: 264 hours_Olesen02	475	1	0	1.00E+00	0.00E+00	0.00E+00
sin3 diff_Bernstein00_HDACsin3sap30ume6hda1hos2hos3	408	65	0	1.00E+00	1.30E-05	2.50E-05
11-1-aCy5; src: segregant from BY4716 x wild wine strain RM11-1a<->reference pool of BY4716 strain_Yvert03_dyeSwap	482	96	7	8.00E-01	3.06E-05	5.30E-05
ORourke03_WT_0.25MKCL_010_ORourke03	448	307	78	0.00E+00	2.86E-05	4.84E-05
sst2 (haploid)_Hughes00	482	137	44	1.11E-15	8.81E-05	1.25E-04
DBY8778(wt)_stationary_phase_0hours; src: DBY8778(wt)_stationary_phase_0hours<->reference_Segal03_stationaryPhaseYPL230W	472	319	36	3.67E-02	3.46E-05	5.90E-05
pcl6_Hughes00	482	20	1	1.00E+00	2.61E-05	2.86E-05
Hydrostatic pressure (C2 vs P2)_Fernandes04	480	95	6	8.93E-01	2.82E-05	5.12E-05
ste4 (haploid)_Hughes00	482	90	8	5.97E-01	3.01E-05	4.96E-05
3-1-dCy3; src: reference pool of BY4716 strain; src: segregant from BY4716 x wild wine strain_Brem05_dyeSwap	483	107	14	8.86E-02	5.36E-05	1.08E-04
mrpl33_Hughes00	482	21	2	8.30E-01	2.30E-05	2.21E-05
Amino acid + adenine starvation 6 h; src: t=0<->6 h_Gasch00_adenineStarvation	481	266	86	0.00E+00	6.25E-05	9.92E-05
1.5 mM diamide (30 min); src: time = 0 min<->time = 30 min_Gasch00_diamideTreatment	479	539	122	0.00E+00	2.89E-05	5.01E-05
Heat Shock 000 minutes (series 3); src: Reference Pool<->Heat Shock 000 minutes_Gasch00_HS30-37	482	149	3	1.00E+00	1.85E-05	4.30E-05
propionate_Epstein00	483	4	0	1.00E+00	2.22E-06	2.22E-06
5.1.d-BY; src: segregant from BY4716 x wild wine strain<->reference pool of BY4716 strain_Brem02_set1dyeSwap	483	127	2	1.00E+00	3.08E-05	4.43E-05
yhr022c_Hughes00	482	7	2	4.45E-01	4.00E-05	6.53E-05
Fink98_WT_Madhani99	421	119	1	1.00E+00	1.80E-05	3.12E-05
ORourke03_WT_1Msorb_090_ORourke03	448	12	3	2.51E-01	6.99E-05	1.53E-04
(83i3) HBY4 YPGL+G NormInt (Lopez and Baker study of gcr1 mutant)_Lopez00	475	57	2	9.92E-01	3.27E-05	3.95E-05
rsc3-2 b1_Angus01	474	582	35	9.87E-01	2.47E-05	3.94E-05
y12n134 Tunicamycin vs. Ctrl_Casagrande00	483	481	44	2.60E-01	2.43E-05	3.54E-05
(99i2) S150-2B YPGL+G NormInt (Lopez and Baker study of gcr1 mutant)_Lopez00	475	68	1	1.00E+00	2.57E-05	3.46E-05
Wild type 1; src: Strain NSY429_Sabet04	478	128	1	1.00E+00	1.65E-05	2.72E-05
23-2-dCy3; src: reference pool of BY4716 strain; src: segregant from BY4716 x wild wine strain_Brem05_dyeSwap	483	61	0	1.00E+00	2.30E-05	3.21E-05
33C + 1M sorbitol vs. 29C - adapted; src: time = 0 at 29C + 1M sorbitol<->time = 15 minutes after shift ot 33C NO SORBITOL_Gasch00_HSmild	483	182	44	5.60E-11	3.04E-05	5.76E-05
Hypo-osmotic shock -15 minutes; src: time = 0 in 1M sorbitol<->time = 15 minutes after shift to YPD_Gasch00_hypo-osmotic	482	112	4	9.96E-01	2.67E-05	5.89E-05
ypl216w_Hughes00	482	2	0	1.00E+00	2.42E-06	2.42E-06
wt 30uM 2 hr_Fleming99	458	26	1	1.00E+00	1.41E-05	1.42E-05
rsc30 null a2_Angus01	474	360	14	1.00E+00	2.50E-05	4.50E-05
3.1.d-BY; src: segregant from BY4716 x wild wine strain<->reference pool of BY4716 strain_Brem02_set1dyeSwap	483	219	10	9.94E-01	3.03E-05	4.62E-05
his1_Hughes00	482	2	1	1.00E+00	3.76E-05	3.76E-05
RM2Cy5; src: independent culture of wild strain RM11<->reference pool of BY4716 strain_Yvert03_dyeSwap	482	194	30	8.22E-04	3.87E-05	6.81E-05
jnm1_Hughes00	482	21	19	0.00E+00	2.16E-04	1.65E-04
tap42-109 75_Duvel03_delayedRap	465	437	82	8.33E-14	2.86E-05	5.13E-05
23-3-dCy3; src: reference pool of BY4716 strain; src: segregant from BY4716 x wild wine strain_Brem05_dyeSwap	483	217	3	1.00E+00	1.53E-05	2.24E-05
Roberts00_tec1D wt_Roberts00	483	5	1	1.00E+00	3.67E-05	5.85E-05
Ideker01_gal80-gal_Ideker01	470	1753	162	3.63E-02	2.70E-05	4.86E-05
lpz8cu-1_Keller01	482	66	6	6.26E-01	3.13E-05	4.71E-05
cin5_Hughes00	482	5	4	4.61E-03	2.11E-04	1.89E-04
6-4-dCy5; src: segregant from BY4716 x wild wine strain RM11-1a<->reference pool of BY4716 strain_Yvert03_dyeSwap	482	112	43	0.00E+00	7.19E-05	1.13E-04
9-6-dCy5; src: segregant from BY4716 x wild wine strain RM11-1a<->reference pool of BY4716 strain_Yvert03_dyeSwap	482	206	85	0.00E+00	8.55E-05	1.18E-04
yel033w_Hughes00	482	18	3	4.33E-01	2.28E-05	3.06E-05
yB14n094 U2 Comp 05 hr 15 min Uracil Batch vs Chemostat Comparison_Saldanha04_UracilBatchChem	483	1063	70	9.86E-01	2.85E-05	5.49E-05
ORourke03_hog1_0.125MKCl_0_ORourke03	448	33	3	7.58E-01	4.80E-05	7.07E-05
.24 mM H2O2- 040 minutes_Shapira04	333	246	57	4.35E-14	3.80E-05	5.48E-05
7-7-cCy3; src: reference pool of BY4716 strain; src: segregant from BY4716 x wild wine strain_Brem05_dyeSwap	483	66	6	6.26E-01	5.21E-05	1.04E-04
yil117c (haploid)_Hughes00	482	43	5	4.61E-01	2.42E-05	4.00E-05
kin3_Hughes00	482	28	0	1.00E+00	3.21E-05	4.15E-05
yhl029c_Hughes00	482	123	88	0.00E+00	1.35E-04	1.39E-04
y22n067 Ca/Ca+FK 15min (2)_Yoshimoto02_Ca	447	84	14	1.91E-02	3.27E-05	4.66E-05
y12-121 DY1457 (wild type) 3 mM vs. 10 uM zinc_Lyons00	483	92	9	4.74E-01	2.72E-05	3.44E-05
cem1_Hughes00	482	77	35	0.00E+00	7.53E-05	1.08E-04
ORourke03_WT_0.25MKCL_040_ORourke03	448	37	16	5.57E-08	2.82E-05	5.56E-05
yB14n239 CC UL 1B Uracil-Leucine Chemostat Comparison_Saldanha04_UraSulPhoLeuComp	483	491	65	5.44E-05	2.28E-05	3.89E-05
Roberts00_wt 500 nM aF, 30 min_Roberts00	483	190	13	8.52E-01	3.18E-05	5.40E-05
ORourke03_WT_0.5MKCl_0_ORourke03	448	15	1	1.00E+00	1.84E-05	3.02E-05
rtg1_Hughes00	482	65	24	3.95E-10	2.31E-05	3.29E-05
1.2.d-BY; src: segregant from BY4716 x wild wine strain<->reference pool of BY4716 strain_Brem02_set1dyeSwap	483	425	13	1.00E+00	2.34E-05	3.58E-05
1.5 mM diamide (10 min); src: time = 0 min<->time = 5min_Gasch00_diamideTreatment	479	378	89	0.00E+00	2.99E-05	4.99E-05
yB14n195 CC PU 3A Phosphate-Uracil Chemostat Comparison_Saldanha04_UraSulPhoLeuComp	483	115	22	2.90E-04	4.46E-05	7.02E-05
14-7-cCy5; src: segregant from BY4716 x wild wine strain RM11-1a<->reference pool of BY4716 strain_Yvert03_dyeSwap	482	189	83	0.00E+00	9.57E-05	1.26E-04
Aerobic phosphorus limited 3; src: chemostat culture_Tai05	473	130	11	6.33E-01	2.62E-05	5.27E-05
aqy2-a_Hughes00	482	1	0	1.00E+00	3.13E-05	0.00E+00
WT_Null_K_Chitikila02	466	4	0	1.00E+00	5.21E-05	3.71E-05
yil037c (haploid)_Hughes00	482	84	7	6.82E-01	2.27E-05	3.23E-05
ORourke03_sho1_0.5MKCl_0_ORourke03	448	66	2	9.96E-01	2.46E-05	5.04E-05
Sporulation t2hrs; src: t0<->t2hrs_Chu98	472	431	32	7.78E-01	2.62E-05	4.41E-05
H2O2_II_21_min_Shapira04	333	33	5	2.60E-01	3.49E-05	5.68E-05
yB14n098 U2 Comp 09 hr 12 min Uracil Batch vs Chemostat Comparison_Saldanha04_UracilBatchChem	483	718	101	8.41E-09	2.82E-05	4.77E-05
y22n052 Ca 15min (2)_Yoshimoto02_Ca	447	775	126	2.44E-15	2.73E-05	5.00E-05
yB14n213 L1CompR 21 hr 10 min Leucine Batch vs Chemostat Comparison_Saldanha04_LeucineBatchChem	482	1038	178	0.00E+00	2.82E-05	4.68E-05
she4_Hughes00	482	239	46	4.00E-08	3.43E-05	6.97E-05
YSS37, T=0; src: Yeast_Schawalder04	465	125	7	9.51E-01	1.74E-05	2.68E-05
1M sorbitol - 5 min; src: time = 0 min<->time = 5 min_Gasch00_hyper-osmotic	482	69	12	2.15E-02	2.56E-05	3.34E-05
lpz8bcs-1_Keller01	482	46	1	1.00E+00	2.61E-05	5.61E-05
DBA:MEXP:1448:11093(genotype=sok2&#916;/sok2&#916;)_Yeang05	421	3	1	1.00E+00	7.62E-05	6.14E-05
(99i3) S150-2B YPD NormInt (Lopez and Baker study of gcr1 mutant)_Lopez00	475	83	0	1.00E+00	2.53E-05	3.52E-05
1 mM Menadione (105 min) redo; src: time = 0 min<->time = 105 min_Gasch00_menadione	478	118	36	4.26E-12	4.95E-05	7.20E-05
Roberts00_fus3D 50 nM aF, 30 min wt_Roberts00	483	138	8	9.37E-01	3.14E-05	4.03E-05
MD_II_120_min_Shapira04	333	203	52	1.02E-14	3.12E-05	4.16E-05
rpn4 30uM 4 hr_Fleming99	458	3	1	1.00E+00	1.12E-05	1.24E-05
pho85D 10 mM 1NaPP1 10min_Carroll01	482	147	48	0.00E+00	2.80E-05	4.72E-05
ORourke03_WT_1Msorb_020_ORourke03	448	276	52	8.05E-09	3.01E-05	4.60E-05
YSS37, T=0, b; src: Yeast_Schawalder04	465	126	3	1.00E+00	1.59E-05	2.43E-05
NaCl 60'_Causton01_NaCl	392	101	5	9.74E-01	1.87E-05	2.91E-05
yB8n045 CC SP 1A Sulfate-Phosphate Chemostat Comparison_Saldanha04_UraSulPhoLeuComp	483	432	26	9.76E-01	2.58E-05	3.77E-05
sgt2_Hughes00	482	166	17	2.63E-01	3.82E-05	7.23E-05
Roberts00_rst1D rst2D wt_Roberts00	483	106	7	8.68E-01	3.84E-05	5.11E-05
Wild type sample #1; src: S. cerevisiae strain BJ5459_Eriksson05	476	109	4	9.95E-01	1.94E-05	2.98E-05
wt rep (1)C-20239; src: wt rep (1)C-20239_Fry03	474	46	4	7.44E-01	2.32E-05	2.95E-05
yB14n249 L2 CompR 09 hr 58 min Leucine Batch vs Chemostat Comparison_Saldanha04_LeucineBatchChem	482	803	176	0.00E+00	3.91E-05	6.04E-05
Terbinafine_Hughes00	482	84	44	0.00E+00	1.23E-04	1.56E-04
y22n047 Ca 5min (1)_Yoshimoto02_Ca	447	477	86	9.39E-13	2.50E-05	4.00E-05
rsc30null a1_Angus01	474	366	20	9.89E-01	3.16E-05	5.82E-05
DLJ 6; src: Saccharomyces cerevisiae DJ28<->Saccharomyces cerevisiae FY23_Jones03_dyeSwap	481	1740	116	9.97E-01	2.74E-05	5.08E-05
ORourke03_ssk1_0.0625MKCl_010_ORourke03	448	58	2	9.93E-01	3.37E-05	4.77E-05
C406A, no treatment;whole organism;NONE;TFIIH mutant C4;37672; src: yeast_Takagi05	467	72	1	1.00E+00	1.37E-05	2.45E-05
29C +1M sorbitol to 33C + 1M sorbitol - 30 min; src: time = 0 at 29C + 1M sorbitol<->time = 90 mintues after shift to 33C + 1M sorbitol_Gasch00_HSmild	483	170	43	2.03E-11	2.97E-05	4.68E-05
diauxic shift timecourse: 13.5 hr; src: 0.14 OD 19.0g/L glucose<->1.8 OD 14.0g/L glucose_DeRisi97	471	78	20	8.43E-06	2.43E-05	4.63E-05
y22n030 Ca/Ca+FK 30min (2)_Yoshimoto02_Ca	447	107	16	2.84E-02	2.83E-05	4.38E-05
11-3-bCy5; src: segregant from BY4716 x wild wine strain RM11-1a<->reference pool of BY4716 strain_Yvert03_dyeSwap	482	74	10	1.41E-01	2.93E-05	5.03E-05
diauxic shift timecourse: 15.5 hr; src: 0.14 OD 19.0g/L glucose<->3.7 OD 7.5g/L glucose_DeRisi97	471	176	40	2.74E-09	3.01E-05	5.60E-05
DT_V161R_L_Chitikila02	466	139	20	1.54E-02	3.40E-05	5.60E-05
14-3-dCy5; src: segregant from BY4716 x wild wine strain RM11-1a<->reference pool of BY4716 strain_Yvert03_dyeSwap	482	225	115	0.00E+00	8.77E-05	1.19E-04
pau2_Hughes00	482	1	1	1.00E+00	0.00E+00	0.00E+00
cdc15 210 min; src: asynchronous<->210 min_Spellman98_cdc15	448	123	15	1.16E-01	2.96E-05	4.23E-05
yB14n198 CC UL 3B Uracil-Leucine Chemostat Comparison_Saldanha04_UraSulPhoLeuComp	483	290	48	2.06E-06	2.12E-05	3.37E-05
1284_RNT1_2; src: Rnt1 knockout BMA64_Lee05	478	122	4	9.98E-01	1.64E-05	2.73E-05
MD_II_49_min_Shapira04	333	260	62	5.55E-16	3.41E-05	4.67E-05
Primig00_SK1a alpha 4h_Primig00	479	20	4	2.18E-01	3.41E-05	4.27E-05
y19-30 DBYtrr1 vs. wild type DBY7286_CarmelHarel01	480	153	52	0.00E+00	4.40E-05	7.70E-05
DT_N69S_Chitikila02	466	64	8	2.56E-01	5.09E-05	7.71E-05
3AT_10mM Mean Ratio (Mar: Rosetta datasets)_Marton98	453	365	196	0.00E+00	8.79E-05	1.09E-04
prp22-1 cells, time 5min; src: prp22-1, 5min CH1 Cy5<->yeast genomic DNA CH2 Cy3_Sapra04	473	374	80	1.11E-16	2.44E-05	3.98E-05
yB4n081 P2Comp 08 hr 48 min Phosphate Batch vs Chemostat Comparison2_Saldanha04_PhosphateBatchChem	483	258	20	7.00E-01	2.90E-05	4.59E-05
yB4n077 P2Comp 06 hr 15 min Phosphate Batch vs Chemostat Comparison2_Saldanha04_PhosphateBatchChem	483	276	20	8.03E-01	2.81E-05	5.13E-05
prp17-1 cells, time 0 hours; src: prp17-1, 0 hours CH1 Cy5<->yeast genomic DNA CH2 Cy3_Sapra04	473	43	14	1.91E-05	6.49E-05	1.05E-04
21-2-dCy3; src: reference pool of BY4716 strain; src: segregant from BY4716 x wild wine strain_Brem05_dyeSwap	483	158	3	1.00E+00	1.68E-05	2.56E-05
18-3-dCy5; src: segregant from BY4716 x wild wine strain RM11-1a<->reference pool of BY4716 strain_Yvert03_dyeSwap	482	141	48	0.00E+00	6.83E-05	1.06E-04
rho0 vs rtg2 rho0_Epstein00	483	3	0	1.00E+00	0.00E+00	0.00E+00
yer044c (haploid)_Hughes00	482	158	119	0.00E+00	1.39E-04	1.35E-04
2mM MD 030min_Shapira04	333	161	19	8.03E-02	3.67E-05	6.37E-05
y74.4.66_Protchenko01	472	160	37	7.92E-09	6.07E-05	1.02E-04
t:90_Cho98	483	144	1	1.00E+00	1.73E-05	3.61E-05
rpl12a_Hughes00	482	15	1	1.00E+00	3.24E-05	4.11E-05
Roberts00_wt 50 nM aF, 60 min_Roberts00	483	559	67	7.66E-04	3.34E-05	5.49E-05
Hydrostatic pressure (C1 vs P1)_Fernandes04	480	299	20	8.96E-01	2.08E-05	3.93E-05
MMS_Jelinsky00	483	79	7	6.24E-01	2.84E-05	6.58E-05
qcr2 (haploid)_Hughes00	482	112	29	3.63E-08	3.69E-05	7.90E-05
DBY8778_heat_shock2_5min; src: DBY8778_heat_shock2_5min<->reference_Segal03_HSkin82	456	631	104	8.22E-14	2.62E-05	5.07E-05
Aerobic glucose limited 2; src: chemostat culture_Tai05	473	111	6	9.57E-01	1.99E-05	3.12E-05
Sporulation t30min; src: t0<->t30min_Chu98	472	468	38	5.76E-01	2.73E-05	5.23E-05
DT_V161E_Chitikila02	466	19	3	4.61E-01	7.10E-05	7.99E-05
MD_II_63_min_Shapira04	333	291	68	0.00E+00	3.82E-05	5.49E-05
Aerobic sulfur limited 1; src: chemostat culture_Tai05	473	98	9	5.60E-01	2.28E-05	3.78E-05
yB8n062 03II01 batch p8_Brauer05_batch1	467	711	108	9.98E-12	2.46E-05	4.21E-05
yB8n092 batch 02X25 2_Brauer05_batch2	464	134	10	7.86E-01	2.40E-05	3.83E-05
ORourke03_ste11_0.0625MKCl_005_ORourke03	448	57	6	4.91E-01	2.21E-05	4.55E-05
1 mM Menadione (120 min)redo; src: time = 0 min<->time = 120 min_Gasch00_menadione	478	332	63	1.59E-10	4.26E-05	6.61E-05
ORourke03_hog1_0.5MKCl_005_ORourke03	448	168	34	9.84E-07	2.98E-05	4.84E-05
6.1.d-BY; src: segregant from BY4716 x wild wine strain<->reference pool of BY4716 strain_Brem02_set1dyeSwap	483	248	13	9.85E-01	3.12E-05	5.34E-05
YSS89, T=40, b; src: Yeast_Schawalder04	465	161	2	1.00E+00	1.53E-05	2.50E-05
rvs161 (haploid)_Hughes00	482	41	1	1.00E+00	2.44E-05	3.60E-05
wt vs. ?sir2_Bedalov01	483	42	14	1.54E-05	7.82E-05	1.21E-04
MD_II_100_min_Shapira04	333	246	56	1.71E-13	3.27E-05	5.00E-05
heat shock 37 to 37, 20 minutes; src: 37 t0<->37 t20_Gasch00_HSto37	479	49	0	1.00E+00	1.98E-05	2.78E-05
RM3Cy3_1; src: reference pool of BY4716 strain; src: parent wild isolate RM11-1a_Brem05_dyeSwap	483	169	9	9.69E-01	2.23E-05	3.43E-05
13-1-aCy5; src: segregant from BY4716 x wild wine strain RM11-1a<->reference pool of BY4716 strain_Yvert03_dyeSwap	482	182	65	0.00E+00	6.65E-05	1.15E-04
3-1-dCy5; src: segregant from BY4716 x wild wine strain RM11-1a<->reference pool of BY4716 strain_Yvert03_dyeSwap	482	73	11	6.79E-02	3.35E-05	4.21E-05
ORourke03_ssk1ste11_0.25MKCL_020_ORourke03	448	124	25	3.94E-05	2.07E-05	3.08E-05
FKS1(5251) #1; src: Total RNA_Bulik03	475	134	2	1.00E+00	1.53E-05	2.58E-05
18-1-dCy5; src: segregant from BY4716 x wild wine strain RM11-1a<->reference pool of BY4716 strain_Yvert03_dyeSwap	482	78	14	9.11E-03	4.48E-05	7.72E-05
ubp10 null mutant; src: Exponentially growing cells of ubp10 null mutant strain_Orlandi04	465	146	7	9.84E-01	2.12E-05	5.39E-05
Sorbitol 90'_Causton01_sorbitol	341	77	3	9.88E-01	1.48E-05	2.43E-05
12-1-dCy5; src: segregant from BY4716 x wild wine strain RM11-1a<->reference pool of BY4716 strain_Yvert03_dyeSwap	482	99	17	5.50E-03	4.82E-05	8.85E-05
rnh1_Hughes00	482	3	0	1.00E+00	1.32E-05	8.77E-06
Roberts00_MATa 500 nM a-Factor, 30 min_Roberts00	483	123	8	8.78E-01	3.65E-05	5.38E-05
sap18_Hughes00	482	2	1	1.00E+00	2.93E-05	2.93E-05
y19-47 trr - 0.1 mM H2O2 - 30 min_CarmelHarel01	480	228	59	5.55E-16	3.89E-05	6.47E-05
diauxic shift timecourse: 0 hr; src: 0.14 OD 19g/L glucose<->0.14 OD 19g/L glucose_DeRisi97	471	4	0	1.00E+00	8.82E-05	9.81E-05
yB14n212 L1CompR 18 hr 10 min Leucine Batch vs Chemostat Comparison_Saldanha04_LeucineBatchChem	482	2509	304	0.00E+00	2.98E-05	5.26E-05
Nitrogen Depletion 3 d; src: 0 d<->3 d_Gasch00_Ndepletion	483	914	148	0.00E+00	3.06E-05	5.52E-05
yB14n219r U3Comp 09 hr 10 min Uracil Batch vs Chemostat Comparison (rescan)_Saldanha04_UracilBatchChem	483	585	24	1.00E+00	2.22E-05	3.99E-05
gln3_Hughes00	482	19	11	5.06E-07	1.59E-04	1.82E-04
Primig00_W303a alpha 10h_Primig00	479	55	10	3.12E-02	3.25E-05	3.69E-05
pet127_Hughes00	482	3	1	1.00E+00	1.26E-05	1.26E-05
vac8_Hughes00	482	42	17	5.84E-08	4.76E-05	8.55E-05
9-2-dCy5; src: segregant from BY4716 x wild wine strain RM11-1a<->reference pool of BY4716 strain_Yvert03_dyeSwap	482	211	111	0.00E+00	9.46E-05	1.27E-04
rml2 (**13)_Hughes00	482	95	21	5.17E-05	3.10E-05	5.38E-05
Amino acid + adenine starvation 1 h; src: t=0<->1 h_Gasch00_adenineStarvation	481	408	143	0.00E+00	6.63E-05	9.63E-05
Fink98_TEC1HCdiploidA_Madhani99	421	88	4	9.83E-01	1.64E-05	2.63E-05
5.5.d-BY; src: segregant from BY4716 x wild wine strain<->reference pool of BY4716 strain_Brem02_set1dyeSwap	483	100	2	1.00E+00	2.75E-05	4.02E-05
constant 0.32 mM H2O2 (120 min) redo; src: time = 0 min<->time = 120 min_Gasch00_HOtimeCourse	472	109	33	5.10E-11	3.37E-05	4.58E-05
pcl1Dpcl2D_Huang02	483	32	7	4.02E-02	2.75E-05	5.43E-05
wt_hypo_osmotic_shock_7min; src: wt_hypo_osmotic_shock_7min<->reference_Segal03_hypo-osmoticPpt1	442	116	26	2.65E-06	3.56E-05	4.71E-05
MBA:MEXP:2407_deNadal04	472	175	39	6.60E-09	2.87E-05	4.59E-05
yor051c (**14)_Hughes00	482	11	1	1.00E+00	5.39E-05	4.19E-05
10-2-dCy5; src: segregant from BY4716 x wild wine strain RM11-1a<->reference pool of BY4716 strain_Yvert03_dyeSwap	482	28	2	9.06E-01	2.29E-05	2.49E-05
8-4-cCy3; src: reference pool of BY4716 strain; src: segregant from BY4716 x wild wine strain_Brem05_dyeSwap	483	177	13	7.79E-01	3.47E-05	5.17E-05
yB14n217 U3Comp 07 hr 15 min Uracil Batch vs Chemostat Comparison_Saldanha04_UracilBatchChem	483	875	44	1.00E+00	2.50E-05	4.44E-05
y12-124 DY zap1 3 mM vs. 76 nM zinc_Lyons00	483	239	50	5.72E-10	4.78E-05	8.00E-05
Anaerobic phosphorus limited 1; src: chemostat culture_Tai05	473	132	7	9.66E-01	2.13E-05	4.34E-05
Aerobic phosphorus limited 2; src: chemostat culture_Tai05	473	85	6	8.38E-01	2.53E-05	4.84E-05
ard1_Hughes00	482	10	4	4.08E-02	1.07E-04	1.65E-04
3.3.d-BY; src: segregant from BY4716 x wild wine strain<->reference pool of BY4716 strain_Brem02_set1dyeSwap	483	257	27	1.39E-01	3.26E-05	4.89E-05
Roberts00_GAL-STE5-CTM, 3 hrs. gal_Roberts00	483	159	44	3.75E-13	6.99E-05	1.00E-04
ORourke03_ste11_0.125MKCl_005_ORourke03	448	135	30	6.63E-07	2.73E-05	3.74E-05
ORourke03_WT_1MKCL_010_ORourke03	448	65	16	1.49E-04	2.90E-05	5.92E-05
1278_BMA_1; src: Wild-type BMA64_Lee05	478	142	2	1.00E+00	1.71E-05	2.98E-05
MNNG_2_Jelinsky00	483	59	3	9.58E-01	2.13E-05	3.08E-05
120min diff_Bernstein00_TSA	410	5	0	1.00E+00	9.24E-06	1.26E-05
33C no sorbitol 5 min; src: 29C + 1M sorbitol<->33C no sorbitol 5 min_Gasch00_HSmild	483	255	60	2.86E-14	2.94E-05	5.91E-05
ORourke03_ste11_0.125MKCl_030_ORourke03	448	23	7	8.19E-03	2.42E-05	3.22E-05
ORourke03_WT_1MKCL_060_ORourke03	448	401	69	9.43E-10	2.51E-05	3.44E-05
W303_WT_YPA_A; src: yeast polyA+ RNA_Williams02	482	2033	169	4.23E-01	2.68E-05	4.81E-05
hda1_Hughes00	482	166	98	0.00E+00	1.11E-04	1.27E-04
y22n051 Ca 5min (2)_Yoshimoto02_Ca	447	491	92	9.99E-15	2.81E-05	4.72E-05
SH121_0H_A; src: Cell_Martin04	469	135	1	1.00E+00	1.59E-05	2.73E-05
snf2 rich medium experiment 2; src: snf2 deletion (FY31)<->Wild-type (FY2)_Sudarsanam00_set2	482	244	14	9.64E-01	2.54E-05	3.58E-05
Roberts00_wt 50 nM aF, 0 min_Roberts00	483	23	1	1.00E+00	3.85E-05	3.99E-05
.24 mM H2O2- 112 minutes_Shapira04	333	171	40	4.52E-10	3.19E-05	4.78E-05
y13-76 DY (zap1) 3 mM vs. 61 nM zinc_Lyons00	483	725	66	2.04E-01	4.21E-05	7.52E-05
29C to 33C - 90 min; src: time = 0 at 29C<->time = 30 mintues after shift to 33C_Gasch00_HS29-33	483	57	11	1.50E-02	3.45E-05	5.04E-05
ORourke03_ssk1_0.125MKCl_005_ORourke03	448	97	7	8.05E-01	2.03E-05	3.17E-05
t:0_Cho98	483	3	0	1.00E+00	7.39E-06	5.27E-06
